# Supplementary material for: Evolution of oncogenic signatures of mutation hotspots in tyrosine kinases supports the atavistic hypothesis of cancer
Source: Sci Rep. 2018 May 29;8:8256. doi: 10.1038/s41598-018-26653-5 (PMC5974376; doi:10.1038/s41598-018-26653-5)
Supplement: Supplementary file 2 — Dataset S1 [file 41598_2018_26653_MOESM2_ESM.xlsx]

## Sheet: Dataset S1
Dataset S1. Homologs extracted with random sites.
Oncogene	Random site	Motif	Extracted homolog (UniProtKB)
EGFR	T854I	IDFGLA	S4RFJ8
EGFR	T854S	SDFGL	I3KNB7
EGFR	L838V	HRDV	R4GEG6
EGFR	I744M	MKEL	V9KLM9
EGFR	R776S	SLLGI	H3C1Z8
EGFR	T854I	IDFG	H3BA98
EGFR	K716R	RVLGSGAFG	H2MZV1
EGFR	L782N	LGICN	H2SAI2
EGFR	L838V	LVHRDV	I3KVP3
EGFR	T854S	SDFG	I3JTH7
EGFR	T854S	SDFGL	H3D302
EGFR	T854S	KISDF	H2MFY1
EGFR	T854S	SDFGL	H2MMP9
EGFR	R776S	SLLGICL	G3P3G3
EGFR	H850N	NVKI	H2TF48
EGFR	N826S	GMSYL	H2SJ15
EGFR	T854S	SDFGL	W5LNK0
EGFR	T854S	SDFGL	H2SAF5
EGFR	T854S	SDFGL	H2SLC3
EGFR	T854S	SDFGL	H2VD34
EGFR	E746V	VAIKV	W5LUW9
EGFR	L844V	RNVV	W5ML23
EGFR	S720T	LGTGA	I3J8Q5
EGFR	E746V	AIKV	H2U8N8
EGFR	T854S	SDFGL	Q9PVV1
EGFR	T854S	KISDF	S4RU34
EGFR	K716R	RVLGSGAFG	H3D7Q7
EGFR	T854S	SDFGL	I3JAE5
EGFR	S720C	LGCGA	H2SRL9
EGFR	S720Y	YGAFG	W5K690
EGFR	L838V	VAARNVL	W5MZ03
EGFR	L838V	HRDV	B2GTB0
EGFR	S720Y	YGAFG	H3BY33
EGFR	L838V	HRDV	H2RKP8
EGFR	T854S	SDFGL	I3JFW6
EGFR	T854S	SDFGL	W5LF90
EGFR	T854I	IDFGLAK	G3NWT4
EGFR	L838V	HRDV	X1WDV8
EGFR	T854S	KISDF	W5MUB3
EGFR	T854S	SDFGL	H2T194
EGFR	V802I	LLDYI	V9K833
EGFR	E746V	VAIKV	H2V5T5
EGFR	T854I	IDFG	Q5RG26
EGFR	T854I	IDFGL	H2LUQ7
EGFR	S720T	TGAFG	I3JH47
EGFR	T854I	IDFGLA	S4RZY6
EGFR	T854S	SDFGL	H2RQZ2
EGFR	T854I	IDFG	F1QU75
EGFR	F723S	GASGT	H2SHN0
EGFR	T854S	KISDF	H2UK63
EGFR	L838V	HRDV	F1QRK1
EGFR	T854I	IDFG	F1R917
EGFR	T854I	IDFGLA	G3PZ18
EGFR	T854S	SDFGL	H3ATL1
EGFR	E746V	AIKV	G3NN05
EGFR	T854I	IDFGLA	I3IY31
EGFR	T854S	KISDF	H3DDI4
EGFR	I744M	MKEL	H2TQS6
EGFR	L838V	HRDV	I3KP91
EGFR	T854I	IDFG	F8W231
EGFR	T909S	ELMS	H2RWC8
EGFR	T854S	SDFGL	H2SLC8
EGFR	T854I	IDFG	F1Q7A6
EGFR	L838V	VHRDV	G3NJ16
EGFR	N826S	GMSYL	H2L3R3
EGFR	K860I	DFGLAI	W5N4B4
EGFR	T854S	SDFGL	H2SZ90
EGFR	L838V	HRDV	H2THF8
EGFR	R776S	SLLGI	Q4SR43
EGFR	T854I	IDFGL	M4A8A5
EGFR	K846E	LAARNVLVE	H2VE38
EGFR	T854I	IDFG	F1QR20
EGFR	T854S	SDFGL	H2SAF9
EGFR	T909S	ELMS	H3BW34
EGFR	T854S	SDFGL	H2T189
EGFR	T854I	IDFGLAK	H2MS42
EGFR	L838V	HRDV	V9KVT7
EGFR	T854S	SDFGL	H2S9D1
EGFR	T854I	IDFGLA	H3AGG2
EGFR	N826S	IAKGMS	H3CBY8
EGFR	T854I	IDFG	M3ZST8
EGFR	R776S	SLLGI	H2UFL7
EGFR	E746V	AIKV	E9QD58
EGFR	T854S	SDFGL	I3J8H6
EGFR	T854I	IDFGLAK	Q4RGX7
EGFR	T909S	ELMS	H2M1R4
EGFR	E746V	VAIKV	H3BAS6
EGFR	R776S	SLLG	I3KWR0
EGFR	T854I	IDFG	I3JUV3
EGFR	T854S	SDFGL	H2SAF8
EGFR	E746V	AIKV	H3B4Y9
EGFR	L838V	HRDV	H2LDT8
EGFR	T854S	KISDF	H3C4I8
EGFR	T854S	SDFGL	H2TIY2
EGFR	E746V	AIKV	H3C3N9
EGFR	T854S	SDFGL	S4RX53
EGFR	L838V	HRDV	H9GZC5
EGFR	K860I	DFGLAI	V9KB24
EGFR	G779C	RLLC	I3K888
EGFR	H850R	RVKI	I3KJT0
EGFR	L838V	HRDV	X1WGJ1
EGFR	T854S	SDFGL	H3DL45
EGFR	L838V	VHRDV	V9LDQ7
EGFR	I744M	MKEL	Q0PWB7
EGFR	K860I	DFGLAI	W5LJD5
EGFR	T854S	KISDF	E7FD80
EGFR	T854S	SDFGL	W5LBW3
EGFR	S720T	LGTGA	B5MF71
EGFR	T854I	IDFGLA	E7FFC0
EGFR	I744M	MKEL	H2LUQ3
EGFR	T854S	SDFG	H2LUI7
EGFR	T854S	SDFGL	H2SPA0
EGFR	I744V	PVAV	H2M7J8
EGFR	T854S	SDFGL	H2STV6
EGFR	I744M	MKEL	M4AUJ7
EGFR	L838V	HRDV	V9LD36
EGFR	T854S	SDFG	H2U730
EGFR	L838V	HRDV	H2MFH8
EGFR	V802I	LLDYI	G3NZT8
EGFR	T854S	SDFGL	H3CAL6
EGFR	P934S	GERLS	W5MJ89
EGFR	L838V	HRDV	I3KE74
EGFR	T854S	SDFGL	H3A9X5
EGFR	T854S	SDFGL	G3N862
EGFR	L838V	HRDV	Q5RIY4
EGFR	T854S	SDFGL	I3JFW5
EGFR	T854I	IDFGLAK	W5K498
EGFR	T854S	SDFGL	I3KJT5
EGFR	T854I	IDFGLA	Q4SM03
EGFR	L838V	LVHRDV	M4APN5
EGFR	T854S	SDFGL	H2VD30
EGFR	T854S	SDFGL	G3Q7F8
EGFR	T909S	ELMS	H3CZ21
EGFR	A722T	GSGT	H3DPT9
EGFR	T854S	SDFGL	M3XHH0
EGFR	R748I	KELI	G3QB29
EGFR	L838V	HRDV	W5M694
EGFR	E746V	AIKV	I3IWU6
EGFR	T854S	SDFGL	Q4RJ80
EGFR	L838V	HRDV	G3NXJ1
EGFR	E746V	AIKV	H3BB07
EGFR	A722T	GSGT	H3C6X3
EGFR	T854I	IDFG	F1QNS8
EGFR	T854S	KISDF	S4RZT8
EGFR	L838V	HRDV	X1WGR0
EGFR	T854I	IDFG	H2RWB4
EGFR	L844V	RNVV	W5L7D5
EGFR	T854S	SDFG	O13148
EGFR	I744V	IPVAV	Q4SDT6
EGFR	T854I	IDFG	I3JTU8
EGFR	I744V	PVAV	F1QB24
EGFR	L798F	FLDYV	Q4RFA4
EGFR	L838V	HRDV	I3JSH8
EGFR	T854S	SDFG	H2U727
EGFR	T854S	SDFG	H3BXP4
EGFR	I744M	MKEL	M4A2L4
EGFR	L838V	HRDV	V9L1F0
EGFR	L838V	VAARNVL	Q1HTP1
EGFR	A743V	VIKE	I3J4T0
EGFR	T854S	SDFGL	H2SZ94
EGFR	T854S	KISDF	Q5RIU8
EGFR	L838V	HRDV	S4RRN9
EGFR	T854S	SDFGL	Q4RSE0
EGFR	I744V	PVAV	G3Q1Y1
EGFR	T854S	SDFGL	H2U8F9
EGFR	T854S	SDFGL	H2RKJ6
EGFR	L838V	HRDV	H2L6E2
EGFR	T854S	KISDF	I3KK14
EGFR	L838V	HRDV	X1WD13
EGFR	P937L	KGERLPQPL	H3B4Z9
EGFR	K716R	RVLGSGAFG	A5WW87
EGFR	L838V	HRDV	F1R4F0
EGFR	A722T	LGSGT	W5NBI0
EGFR	T854S	SDFG	E9QC99
EGFR	T854I	IDFG	F1QF12
EGFR	T854S	SDFGL	H3CGW2
EGFR	T854S	SDFG	W5N5B5
EGFR	T854S	SDFG	G3NT11
EGFR	T854S	SDFGL	M3ZRN5
EGFR	L838V	HRDV	I3JGW1
EGFR	F723S	GASGT	A5WVS2
EGFR	H805R	VRER	I3KC07
EGFR	L838V	HRDV	H2RVI9
EGFR	T854I	IDFGLAK	V9LFU0
EGFR	T854I	IDFGLA	G3NMU2
EGFR	T854S	SDFGL	O13146
EGFR	T854S	KISDF	W5K2W5
EGFR	F723S	SGTVY	H3AGW5
EGFR	T909S	ELMS	H2RWC3
EGFR	T854S	SDFGLA	H2SRJ2
EGFR	N826S	GMSYL	F8W2R6
EGFR	T854I	IDFGLAK	H3AHF6
EGFR	K846E	LAARNVLVE	H3DL74
EGFR	T854S	SDFG	H2V4G6
EGFR	T854I	IDFGLAK	W5KE19
EGFR	T854S	SDFGL	H3C306
EGFR	T854S	SDFGL	Q90ZN9
EGFR	L838V	HRDV	H2TR74
EGFR	H850R	RVKI	I3KQV4
EGFR	T854S	SDFGL	M3ZR93
EGFR	T854S	SDFGL	F1QZT3
EGFR	M825I	IAKGI	W5L115
EGFR	L838V	HRDV	E7F2L6
EGFR	L838V	LVHRDV	H2LTM2
EGFR	T854S	SDFGLA	G3Q9X3
EGFR	F723S	SGTVY	W5LQA2
EGFR	I740V	VPVAIK	I3J896
EGFR	T854S	SDFGL	Q6P965
EGFR	T854S	SDFGL	W5M6K9
EGFR	E746V	VAIKV	H2M3N0
EGFR	L838V	VAARN	E7F3J7
EGFR	A743V	VIKE	H3C274
EGFR	T854S	SDFGL	H3CFK3
EGFR	L838V	HRDV	W5MNU3
EGFR	L838V	VAARNVL	H3CQ91
EGFR	T854I	IDFG	U3JAW5
EGFR	P937L	RLPQPL	H3C837
EGFR	E746V	AIKV	F1QAJ8
EGFR	T909S	ELMS	Q75V91
EGFR	T854S	SDFGL	H2U8F6
EGFR	N826S	GMSYL	I3IWC9
EGFR	T854S	KISDF	G3NWA9
EGFR	L838V	VAARNVL	Q8UVR8
EGFR	T854I	IDFG	M3ZE71
EGFR	S720C	CGAFG	H2SRL5
EGFR	T854S	SDFGL	W5LC30
EGFR	L838V	HRDV	F1RE37
EGFR	S720T	KVLGT	H2RMH9
EGFR	L838V	VHRDV	H2LDA6
EGFR	T854S	KISDF	I3JH41
EGFR	T854I	IDFG	X1WEG5
EGFR	T854S	SDFGL	H2TUZ4
EGFR	L838V	HRDV	W5LPM5
EGFR	N826S	IAKGMS	Q75Q01
EGFR	T854I	IDFG	E7FB10
EGFR	A743V	VIKE	H3DJX8
EGFR	L838V	HRDV	W5N0F4
EGFR	A722T	LGSGT	V9KVI2
EGFR	K716R	RVLG	Q4T8X6
EGFR	T854S	SDFG	I3IX19
EGFR	E746V	AIKV	G3PQY4
EGFR	T854S	KISDF	H2TUK3
EGFR	T854S	SDFG	B3DGG2
EGFR	T854S	SDFGL	W5LXN4
EGFR	K716R	RVLG	H2MBB4
EGFR	K860I	DFGLAI	V9KAW6
EGFR	H850Y	YVKI	G3PSZ6
EGFR	T854S	SDFGL	H2STG6
EGFR	T854I	IDFGL	H3APG1
EGFR	T854I	IDFGL	M4AE03
EGFR	K716R	RVLG	M4ARD9
EGFR	L838V	HRDV	Q1LUY7
EGFR	T854S	SDFGL	Q4SUM3
EGFR	L838V	HRDV	S4REB4
EGFR	E746V	AIKV	I3IWU7
EGFR	S720T	LGTGA	H2RMH8
EGFR	T854I	IDFGL	H2SD94
EGFR	T854I	IDFGL	V9KLR7
EGFR	I744M	MKEL	W5MBN5
EGFR	E746V	AIKV	H2LCG8
EGFR	G779C	RLLC	H2MRX7
EGFR	T854S	KISDF	H2TDZ9
EGFR	T854I	IDFG	W5KXD7
EGFR	T854S	SDFGL	H2N0S8
EGFR	R832L	LLVH	H2SAJ9
EGFR	T854S	KISDF	H3D4W8
EGFR	L844V	RNVV	I3ISI6
EGFR	T854S	SDFGL	H2T195
EGFR	R776S	SLLGI	H2UFL3
EGFR	F723S	GASGT	Q4RKZ9
EGFR	T854I	IDFG	H2MM68
EGFR	R776S	SLLGICL	H2V3S9
EGFR	D956N	NSRPKF	H2V5E3
EGFR	L838V	HRDV	F1QTA8
EGFR	T854S	SDFGL	Q4SFK0
EGFR	F723S	GASGT	Q6P0I7
EGFR	T854S	SDFGL	H2T188
EGFR	I740V	VPVAIK	W5L4P8
EGFR	T854I	IDFG	X1WET8
EGFR	T854S	KISDF	H2V9H5
EGFR	L838V	HRDV	W5MLY3
EGFR	T854S	SDFGL	I3JHD9
EGFR	L838V	HRDV	F1QFH2
EGFR	T854I	IDFG	M3ZQU7
EGFR	T854S	SDFGL	Q803L5
EGFR	T854S	SDFGL	G3PD00
EGFR	T854S	SDFGL	I3KT84
EGFR	T854I	IDFGLA	B1H1H5
EGFR	T854S	SDFGL	Q4RVA1
EGFR	T854S	SDFGL	W5KW75
EGFR	L782N	GICN	G3PU65
EGFR	T854I	IDFG	G3PXP6
EGFR	A722T	GSGT	H3AZY6
EGFR	T854I	IDFG	F1QMX6
EGFR	T854S	SDFGL	H2V3G0
EGFR	T854S	SDFG	G3PNG4
EGFR	A722T	GSGT	G3PEL3
EGFR	T854S	SDFGL	H2T193
EGFR	T854I	IDFG	F1QMR0
EGFR	L838V	HRDV	H3D9D6
EGFR	T854I	IDFGLA	E7F987
EGFR	T854S	SDFGL	H2RVG7
EGFR	T854S	SDFGL	F1R365
EGFR	T854S	SDFG	M4A593
EGFR	T854I	KIIDF	Q1LYE8
EGFR	T854S	SDFGLA	F1R4V1
EGFR	T854S	KISDF	G3PTS5
EGFR	T854I	IDFG	W5LDB5
EGFR	T854S	SDFGL	H3BZ38
EGFR	T854S	SDFGL	H2UXW3
EGFR	D800N	GCLLN	W5N257
EGFR	L838V	HRDV	Q7ZTX6
EGFR	T854S	SDFGL	M4ATA1
EGFR	T854S	KISDF	Q4S351
EGFR	T854S	KISDF	E7F2L3
EGFR	T854S	SDFGL	H2SAG1
EGFR	L838V	VAARNVL	H2S2Q8
EGFR	T854I	KIIDF	V9KBX1
EGFR	E746V	AIKV	H2TCP4
EGFR	T854S	SDFGL	H2RQM0
EGFR	E746V	VAIKV	V9KNW2
EGFR	T854I	IDFG	Q4RRU3
EGFR	L838V	VAARNVL	I6L6X5
EGFR	T854S	SDFG	Q6NVJ4
EGFR	K716R	RVLG	F1R3V1
EGFR	T854S	SDFG	O73879
EGFR	D956N	NSRPKF	H3AY04
EGFR	T854S	SDFGL	Q4SC90
EGFR	L838V	HRDV	G3NMJ0
EGFR	E746V	VKIPVAIKV	H2TZ00
EGFR	V802I	LLDYI	M4AGJ1
EGFR	T854S	KISDF	W5KH87
EGFR	T854S	SDFGL	V9L516
EGFR	T854S	SDFGL	H2MMP7
EGFR	T854S	SDFG	I3JLM3
EGFR	A722T	LGSGT	H2ZWX1
EGFR	G917R	PYDR	W5K489
EGFR	H850R	RVKI	H2L7P7
EGFR	T854S	KISDF	H2MZE8
EGFR	T854S	SDFG	M4A202
EGFR	E746V	VLREATSPK	H2TYZ8
EGFR	N826S	SYLE	S4RXK1
EGFR	P937L	RLPQPL	H3DDQ1
EGFR	T854S	HVKIS	Q4SPE3
EGFR	T854S	SDFGL	H3CXF1
EGFR	T854S	SDFGL	I3JX62
EGFR	T854S	SDFGL	H3A5G7
EGFR	T854S	SDFGL	G3P5R0
EGFR	E746V	AIKV	H2U2C7
EGFR	E746V	AIKV	G3QAP2
EGFR	T854S	SDFG	B5X389
EGFR	T854I	IDFGLAK	M3ZG93
EGFR	T854S	KISDF	H2TIX7
EGFR	I740T	TPVAIK	H3AHS1
EGFR	E746V	AIKV	I3KK01
EGFR	T854I	IDFGL	H3CWD7
EGFR	I744M	MKEL	H3CCC4
EGFR	T854S	SDFG	A5PEY8
EGFR	E746V	AIKV	Q4S1K3
EGFR	N826S	SYLE	S4RUN4
EGFR	T854S	KISDF	I3JRC8
EGFR	T854I	IDFGL	I3JQV2
EGFR	L838V	HRDV	X1WB87
EGFR	L838V	HRDV	G3P9M3
EGFR	R776S	SLLGICL	H3DF53
EGFR	T854S	SDFG	H2TIQ2
EGFR	N826S	GMSYL	H3CHC1
EGFR	L838V	HRDV	M4A449
EGFR	E746V	VAIKV	W5NJN7
EGFR	K860I	DFGLAI	H2UBM3
EGFR	I744M	MKEL	H2UDQ6
EGFR	T854I	IDFGLA	M3ZMC5
EGFR	L838V	HRDV	H3DMY4
EGFR	L838V	HRDV	B0S7F7
EGFR	T854S	SDFG	H2T909
EGFR	A743V	VIKE	H2UH04
EGFR	T854S	SDFGL	S4R6C9
EGFR	T854S	SDFGL	H3A1I8
EGFR	A743V	VIKE	G3PLX3
EGFR	E746V	AIKV	H3DAK2
EGFR	T854S	SDFGL	I3J468
EGFR	N826S	CVQIAKGMS	H2SD04
EGFR	T854S	SDFGL	I3JZ29
EGFR	L838V	HRDV	H2UA39
EGFR	I744V	PVAV	S4RVB2
EGFR	T854S	SDFGLA	H2SRJ0
EGFR	L838V	HRDV	V9LCN6
EGFR	L838V	VAARNVL	I3KMS8
EGFR	K716R	RVLGSGAFG	A4JYD9
EGFR	T854I	IDFGLA	G3PVV2
EGFR	T854S	KISDF	Q4RQP7
EGFR	T854S	SDFGL	Q6PC33
EGFR	T854I	KIIDF	X1WDF4
EGFR	F723S	GASGT	H2V1B4
EGFR	T854S	SDFGL	E7F946
EGFR	T854S	SDFGL	Q4SF48
EGFR	T854I	IDFG	F1QIK9
EGFR	T854I	IDFG	W5K3N1
EGFR	N826S	GMSYL	Q4REV4
EGFR	T854S	SDFGL	F1QHF1
EGFR	T854I	KIIDF	H2TW16
EGFR	T854I	IDFGLA	G3P0Z6
EGFR	T854S	SDFGL	H3DCU3
EGFR	L838V	HRDV	H2V1U7
EGFR	T854S	SDFGL	M3ZK55
EGFR	T854S	SDFGL	W5MIP3
EGFR	T909S	ELMS	H2TXG8
EGFR	T854S	SDFGL	I3JA85
EGFR	L838V	HRDV	H3DHQ2
EGFR	K846E	LAARNVLVE	H2VE39
EGFR	A722T	GSGT	H2TEG1
EGFR	H850R	RVKI	H2SBF4
EGFR	T854S	SDFGL	I3JA84
EGFR	F723S	SGTVY	W5MHT2
EGFR	E746V	AIKV	H2ST25
EGFR	T854I	IDFG	F1QFU1
EGFR	A743V	VIKE	H2ZV00
EGFR	E746V	VLREATSPK	P13388
EGFR	T854I	IDFG	F1QY62
EGFR	N826S	GMSYL	H2SJ17
EGFR	I744V	IPVAV	H2RKF3
EGFR	T909S	ELMS	H3CP53
EGFR	S720T	LGTGA	W5NFD6
EGFR	T854S	SDFGL	H2TIX9
EGFR	T854S	SDFGL	M4A2H0
EGFR	L838V	HRDV	C0H9M8
EGFR	K860I	DFGLAI	H2UBL9
EGFR	K846E	LAARNVLVE	H2VE44
EGFR	L838V	HRDV	X1WCC9
EGFR	K716R	RVLG	H3AV14
EGFR	S720Y	YGAFG	H3CC31
EGFR	T854I	IDFG	H3CQ38
EGFR	T854I	IDFG	F1QXY1
EGFR	H850Y	YVKI	W5MHX4
EGFR	T854S	KISDF	H2TIX3
EGFR	T854S	SDFGL	H3CKJ9
EGFR	T854S	SDFGL	H2STH2
EGFR	T854S	SDFGL	I3JPN0
EGFR	L838V	HRDV	E7F699
EGFR	H805R	VRER	S4RKC9
EGFR	V845M	DLAARNVLM	W5LHR3
EGFR	A722T	GSGT	H3AS00
EGFR	L838V	VHRDV	H2UMI6
EGFR	E746V	AIKV	G3PGJ2
EGFR	E746V	AIKV	H2U8N9
EGFR	T854S	SDFGL	I3J0F8
EGFR	T854S	SDFGL	H2STV5
EGFR	T854S	SDFG	H2V4N8
EGFR	T854S	KISDF	R4GDS5
EGFR	H773Y	YVCRLLGIC	M4AVH0
EGFR	T854I	IDFG	E9QEK6
EGFR	T854I	IDFG	F1QZ77
EGFR	L838V	HRDV	X1WCR9
EGFR	L838V	VAARNVL	H2SUK1
EGFR	I744M	MKEL	H2LC46
EGFR	N826S	GMSYL	H2N171
EGFR	M825I	INYL	Q1LVI1
EGFR	E746V	AIKV	H2UNV8
EGFR	G779C	RLLC	H2U212
EGFR	A722T	GSGT	H2TEG2
EGFR	T854I	IDFGLA	S4R7U3
EGFR	T854S	SDFGL	H2UXW1
EGFR	L838V	HRDV	Q800Q6
EGFR	T854S	KISDF	H2MGC3
EGFR	T854S	SDFGL	Q910A3
EGFR	T854I	IDFGLA	H2LWU6
EGFR	L838V	HRDV	I3JDS9
EGFR	T854S	SDFG	E7FE80
EGFR	A722T	TFGTVY	F1QQM2
EGFR	L844V	RNVV	Q4SBI6
EGFR	T854S	SDFG	I3ITF8
EGFR	T854S	SDFGL	H2RQM2
EGFR	T854S	SDFGL	Q90ZN8
EGFR	T854S	SDFGLA	W5MAP5
EGFR	T854I	IDFGLA	W5LH14
EGFR	H850Y	YVKI	H3D9D7
EGFR	L838V	VAARNVL	H2SUK3
EGFR	T854S	SDFGL	H2U8F3
EGFR	E746V	VKIPVAIKV	V9KI34
EGFR	R776S	SLLGI	M4APY1
EGFR	T854I	IDFG	F1Q4L5
EGFR	L838V	HRDV	G3PH85
EGFR	T854S	SDFGLA	Q7ZVD7
EGFR	I744M	MKEL	H3DEK4
EGFR	L838V	HRDV	I3JWN1
EGFR	T854S	SDFG	H2MM00
EGFR	T854S	SDFGL	I3KKK7
EGFR	F723S	SGTVY	H2V1B6
EGFR	A722T	GSGT	H2TEF7
EGFR	L838V	LVHRDV	W5NB84
EGFR	K860I	DFGLAI	H2S5X6
EGFR	L838V	HRDV	F1QWQ6
EGFR	F723S	GASGT	H2V1B8
EGFR	N826S	CVQIAKGMS	Q5EBY4
EGFR	T854S	SDFGLAK	W5M8I0
EGFR	L838V	HRDV	X1WGJ8
EGFR	T854I	IDFGLAK	V9KAB1
EGFR	V769M	MASM	W5LI31
EGFR	T854S	SDFGL	A2CEJ3
EGFR	T854S	SDFGL	F1QFN4
EGFR	T854S	SDFG	H2U4J4
EGFR	I740V	VPVA	X1WD97
EGFR	A722T	GSGT	H3DPT8
EGFR	T854S	KISDF	G3NS81
EGFR	L838V	LVHRDV	Q4TB19
EGFR	H850N	NVKI	H2TF49
EGFR	L838V	HRDV	F1QC32
EGFR	T854S	SDFG	H2T910
EGFR	T854I	KIIDF	Q696W0
EGFR	T854I	IDFG	Q5SPF6
EGFR	T847K	LVKK	H3CUH8
EGFR	T854I	IDFGL	F1QGZ6
EGFR	L838V	HRDV	Q90Y37
EGFR	T854I	IDFG	G3PQF2
EGFR	L844V	RNVV	F1QGE4
EGFR	N826S	CVQIAKGMS	H2V686
EGFR	S720T	LGTGA	H2V2B6
EGFR	S720C	CGAFG	Q4S572
EGFR	T854S	SDFGL	F1R4B3
EGFR	T854I	IDFGL	H2SD98
EGFR	K875R	RVPIKWMA	H2SEE6
EGFR	T854S	SDFG	W5KZA1
EGFR	F723S	GASGT	H2UX22
EGFR	T854S	SDFGL	B3DGS3
EGFR	K846E	LAARNVLVE	S5R2L7
EGFR	N826S	SYLE	V9KDI8
EGFR	E746V	AIKV	V9KYP2
EGFR	T854S	SDFGL	H3C7T9
EGFR	E746V	VKIPVAIKV	H2TZ04
EGFR	L838V	LVHRDV	H2UPF7
EGFR	T854S	SDFG	E6ZGV3
EGFR	T854S	SDFGL	H3BCB6
EGFR	T854S	SDFGL	B2GT33
EGFR	L838V	HRDV	A0A0G2L6L5
EGFR	T854I	IDFGL	W5MS33
EGFR	L838V	HRDV	G3QB67
EGFR	T854I	IDFG	F1Q5E9
EGFR	G779C	RLLC	G3NAT0
EGFR	E746V	AIKV	H2ST24
EGFR	A743V	VIKE	I3J4T1
EGFR	T854S	SDFGL	W5KZ26
EGFR	K860I	DFGLAI	I3K0Y5
EGFR	T854I	IDFG	B0S5Z9
EGFR	T854I	IDFG	F1QZ28
EGFR	L844V	RNVV	H2MSU0
EGFR	T854S	SDFGL	I3IW32
EGFR	V845M	NVLM	H3BFY8
EGFR	T854S	SDFG	F8W481
EGFR	N826S	IAKGMS	M3ZJH1
EGFR	L838V	HRDV	Q4SHL0
EGFR	E746V	VLREATSPK	H2TYZ9
EGFR	E746V	AIKV	Q08CR7
EGFR	T854I	IDFGL	E7FDP6
EGFR	T854S	KISDF	H2V9H3
EGFR	T854S	SDFGL	B5MF72
EGFR	T854S	SDFGL	H2RVH0
EGFR	T909S	ELMS	H2TXG9
EGFR	T854I	IDFG	F1QYE8
EGFR	T854I	IDFGLA	W5NCC5
EGFR	T854S	SDFG	G3Q3W6
EGFR	R748I	KELI	I3JQ39
EGFR	T854I	IDFG	W5MFV0
EGFR	L838V	HRDV	F1REL2
EGFR	L838V	HRDV	H3C5G4
EGFR	S720T	KVLGT	V9KHK2
EGFR	T854S	KISDF	F8W614
EGFR	P934S	SQPP	H2ZXE6
EGFR	T854S	KISDF	M4AB59
EGFR	R776S	SLLGICL	I3J7S0
EGFR	T854S	SDFGL	M3XLN6
EGFR	T854I	IDFGLAK	G3Q7M8
EGFR	T854S	SDFG	M3ZWH6
EGFR	S720Y	YGAFG	Q9I863
EGFR	F723S	GASGT	I3IYW1
EGFR	T854I	IDFG	Q5SPE1
EGFR	V769M	MASM	H2UKC7
EGFR	V802I	LLDYI	F1Q551
EGFR	T854S	KISDF	Q4S1M9
EGFR	T854I	IDFGLA	V9KKN3
EGFR	L838V	VAARNVL	H2S2Q3
EGFR	L838V	HRDV	G3PZX2
EGFR	L838V	HRDV	H2VAA4
EGFR	T854S	KISDF	H3DEX7
EGFR	T854S	SDFGL	H3CK38
EGFR	T854S	SDFG	H2ZYF2
EGFR	T854S	KISDF	D1J6Y7
EGFR	T854S	SDFG	V9KQ24
EGFR	T854I	IDFG	F1RB75
EGFR	K846E	LAARNVLVE	Q4RJ39
EGFR	I744V	PVAV	M4AMZ9
EGFR	T854S	KISDF	M3ZN51
EGFR	T854S	SDFG	Q4RYX7
EGFR	L838V	HRDV	V9KA80
EGFR	T854I	IDFGLA	Q1LVF9
EGFR	L838V	VAARNVL	H2S2Q0
EGFR	S720Y	YGAFG	G3NMN9
EGFR	L838V	VAARNVL	Q98SU1
EGFR	L838V	HRDV	H2V3Z1
EGFR	S720C	LGCGA	H3D590
EGFR	S720Y	YGAFG	G3PPQ7
EGFR	T854I	IDFG	V9KD05
EGFR	E746V	AIKV	S4R4P0
EGFR	L838V	HRDV	F1QQF7
EGFR	D800G	GCLLG	V9KIU4
EGFR	E746V	AIKV	H2U8N2
EGFR	E746V	AIKV	H3AFX2
EGFR	N826S	GMSYL	Q4S1M5
EGFR	T854I	IDFGLA	S4RG64
EGFR	T854S	SDFGL	H3DF06
EGFR	T854S	SDFGL	H3AU43
EGFR	T854S	SDFGL	I3JQQ1
EGFR	E746V	AIKV	H2UXT4
EGFR	T854S	KISDF	E7F2A6
EGFR	L838V	HRDV	H3B5K1
EGFR	T854S	SDFGL	H2STH0
EGFR	T854S	SDFGL	M4AU63
EGFR	E746V	VKIPVAIKV	H2LM99
EGFR	T854S	SDFG	H2U722
EGFR	D800N	GCLLN	H2LBZ6
EGFR	T854S	KISDF	E9QDE8
EGFR	I744M	MKEL	V9KEQ8
EGFR	L838V	VAARNVL	P79750
EGFR	T854S	SDFG	H9T842
EGFR	T854I	IDFGL	H2LSY0
EGFR	N826S	CVQIAKGMS	H2SD01
EGFR	T854I	IDFGL	H3BW05
EGFR	T854S	SDFG	W5NI33
EGFR	H850R	RVKI	H2V1W5
EGFR	P934S	SQPP	H2ZXE7
EGFR	L782N	LGICN	S4RZK5
EGFR	T854S	SDFGL	M4AGF9
EGFR	T854S	SDFGL	W5LGF4
EGFR	H850R	RVKI	W5LAY4
EGFR	T854S	SDFG	W5MY71
EGFR	T854S	SDFGL	H3C5K0
EGFR	T854S	KISDF	H2TUK2
EGFR	T854S	KISDF	Q503P3
EGFR	T854S	KISDF	H3DGB6
EGFR	L838V	HRDV	Q90XG6
EGFR	T854S	SDFGL	H2RQZ0
EGFR	T854I	IDFGLAK	G3NC04
EGFR	E746V	AIKV	H2ST28
EGFR	G779C	RLLC	Q4RPK6
EGFR	L838V	HRDV	E7F885
EGFR	T854I	IDFGL	I3JAK9
EGFR	K860I	DFGLAI	V9K7V2
EGFR	L838V	HRDV	H3C9R9
EGFR	T854I	IDFGL	H2SD95
EGFR	K716R	RVLGSGAFG	Q5RID4
EGFR	A722T	GSGT	H2TEF6
EGFR	A743V	VIKE	G3PLX9
EGFR	T854S	SDFG	W5MUF9
EGFR	E746V	AIKV	H3C5M7
EGFR	L838V	HRDV	F1QSX0
EGFR	L838V	HRDV	B0S6T6
EGFR	A743V	VIKE	H3C4C5
EGFR	T854I	IDFG	F1QV60
EGFR	A722T	GSGT	H2TEG0
EGFR	E746V	VAIKV	H2LVM7
EGFR	T854S	SDFGL	H2M375
EGFR	T854I	IDFG	Q5SV44
EGFR	T854S	SDFGL	M4A3H8
EGFR	T854I	IDFGLA	H2LT59
EGFR	D800N	GCLLN	M4A5N1
EGFR	T854I	IDFG	Q08BC0
EGFR	K716R	RVLGSGAFG	A5WW86
EGFR	H850R	RVKI	H2SBF3
EGFR	T854S	SDFGL	H2SZ91
EGFR	L838V	VHRDV	H3DK37
EGFR	F723S	GASGT	Q803Z0
EGFR	L838V	HRDV	S4RCL6
EGFR	T854S	SDFGL	W5NK05
EGFR	T854S	KISDF	Q4SII9
EGFR	L838V	HRDV	W5MUE1
EGFR	T854S	SDFGL	H3B0W5
EGFR	T854I	IDFG	F1QHX8
EGFR	T854I	IDFG	X1WD44
EGFR	E746V	AIKV	H3AUW7
EGFR	T854S	SDFG	H2TIQ3
EGFR	F723S	GASGT	E7F3S0
EGFR	L844V	RNVV	H2V7M0
EGFR	T854S	SDFGL	I3J9B1
EGFR	T854S	SDFGL	H3C1G8
EGFR	N826S	GMSYL	G3PII8
EGFR	F723S	SGTVY	W5MHR1
EGFR	T854S	SDFGL	H2SAG3
EGFR	L838V	HRDV	H3CWP0
EGFR	I744M	MKEL	Q4T3D9
EGFR	T854I	IDFGLA	H3CBF5
EGFR	L838V	HRDV	F1QY98
EGFR	I740T	TPVAIK	S4RN54
EGFR	H850Y	YVKI	A7MBL8
EGFR	L844V	RNVV	H2MHG5
EGFR	N826S	GMSYL	G3P5R1
EGFR	T854S	KISDF	H3B611
EGFR	T854S	SDFGL	H2STH4
EGFR	T854I	IDFG	W5MCD3
EGFR	N826S	GMSYL	G3NLD1
EGFR	H850R	RVKI	H3B0L6
EGFR	T854S	KISDF	H2VAN5
EGFR	T854S	SDFGL	B0S5N5
EGFR	T854S	SDFGL	H2STG9
EGFR	T854S	SDFGL	H2U8F7
EGFR	T854S	SDFGL	W5MWV0
EGFR	L838V	HRDV	H3CGV5
EGFR	L838V	HRDV	W5KVG3
EGFR	T854S	SDFGLA	F1QLJ3
EGFR	T854S	SDFG	W5NI35
EGFR	E746V	AIKV	A3KNA9
EGFR	K860I	DFGLAI	I3IXF0
EGFR	L838V	HRDV	H3A4Z4
EGFR	T854S	SDFGL	Q4T461
EGFR	T854S	SDFGL	I3K4W3
EGFR	T854S	SDFG	H2V4N2
EGFR	T854S	SDFGL	W5M0F9
EGFR	L838V	HRDV	G3P4V5
EGFR	T854S	SDFGL	Q6NZS1
EGFR	T909S	ELMS	H2RWC2
EGFR	S720Y	YGAFG	H2SUZ9
EGFR	T854I	IDFG	F1RD41
EGFR	T854S	SDFG	Q4S524
EGFR	T854S	SDFG	Q4SCY3
EGFR	N826S	CVQIAKGMS	H2SCZ8
EGFR	T854S	SDFGL	Q4T350
EGFR	R776S	SLLGI	Q9YGM5
EGFR	T854S	SDFGL	H2SZ96
EGFR	T854I	IDFG	H3DFG7
EGFR	L798F	FLDYV	H2TLH2
EGFR	L838V	HRDV	H2L426
EGFR	I744M	MKEL	G3P1S7
EGFR	T854S	SDFGL	H2T6F7
EGFR	L838V	HRDV	H2RKP9
EGFR	T854S	SDFGL	I3JP10
EGFR	T854I	IDFG	F1QLD1
EGFR	R776S	SLLGI	H2TKP2
EGFR	T854I	IDFG	F1QHU8
EGFR	L838V	HRDV	H2TFV4
EGFR	T854I	IDFG	F1QRN5
EGFR	R776S	SLLGICL	H2V3S4
EGFR	N826S	GMSYL	H2RR34
EGFR	T854I	KIIDF	W5N9G8
EGFR	E746V	VKIPVAIKV	V9KFF7
EGFR	T854I	IDFGLA	I3KCX3
EGFR	T854I	IDFG	F1QK99
EGFR	E746V	AIKV	H2UNW0
EGFR	T854S	KISDF	Q4RUC5
EGFR	H850Y	YVKI	H3C9L4
EGFR	K860I	DFGLAI	H2UVZ4
EGFR	F723S	SGTVY	A5X7A3
EGFR	T854S	SDFG	E6ZF99
EGFR	H850N	NVKI	G3N7T6
EGFR	F723S	GASGT	C0H9V9
EGFR	T854S	KISDF	G3PS36
EGFR	T854I	KIIDF	F1QN42
EGFR	T854S	KISDF	H3D7Y6
EGFR	L838V	HRDV	H3DPU0
EGFR	S720Y	YGAFG	V9LDX7
EGFR	L838V	HRDV	W5MMG1
EGFR	E746V	VAIKV	W5KMM2
EGFR	T854S	SDFGL	H3B8K4
EGFR	T854S	KISDF	W5M737
EGFR	F723S	SGTVY	H2L8Y8
EGFR	K846E	LAARNVLVE	V9KAC8
EGFR	T854I	IDFG	H2SZX4
EGFR	F723S	GASGT	H2UIJ9
EGFR	K860I	DFGLAI	W5N4B9
EGFR	L838V	HRDV	F1R660
EGFR	N826S	GMSYL	W5N1B0
EGFR	A722T	LGSGT	H2M7X3
EGFR	T854S	SDFGL	H2T6G2
EGFR	T854S	SDFG	W5KFB6
EGFR	E746V	AIKV	H2UXT3
EGFR	E746V	AIKV	H2UXT1
EGFR	R776S	SLLGI	Q9YGN0
EGFR	L838V	HRDV	B5SU14
EGFR	R832L	LLVH	H2SAJ4
EGFR	T854I	IDFGLA	V9LEP2
EGFR	T854S	SDFG	H3BVP9
EGFR	T854I	IDFGLA	H3BZC1
EGFR	E746V	AIKV	H2S8S4
EGFR	T854S	SDFGL	W5KAE2
EGFR	T854S	SDFG	H2L784
EGFR	E746V	AIKV	H2UNV7
EGFR	N826S	GMSYL	B3DJR6
EGFR	T854S	SDFGL	M4AXV9
EGFR	K716R	RVLG	G3NVF0
EGFR	L844V	RNVV	M4AXQ0
EGFR	T854S	SDFGL	F1QEH6
EGFR	T854S	KISDF	M4AKB2
EGFR	T854S	SDFGL	G3PRR3
EGFR	K860I	DFGLAI	I3KFR0
EGFR	G779C	RLLC	H3C501
EGFR	L838V	HRDV	Q4S1L5
EGFR	L838V	HRDV	H3CU32
EGFR	A722T	GSGT	V9K8V0
EGFR	T854S	SDFG	I3K2J8
EGFR	T854S	SDFGL	W5MEV9
EGFR	E746V	AIKV	M4AD86
EGFR	L838V	HRDV	H2MCI8
EGFR	L838V	VHRDV	E6ZG42
EGFR	I744M	MKEL	W5KIE2
EGFR	H850R	RVKI	V9K7J0
EGFR	T854S	SDFGL	H2T196
EGFR	N826S	GMSYL	H2SJ16
EGFR	K875R	RVPIKWMA	H2SEE3
EGFR	T854S	SDFGL	H2VD32
EGFR	N826S	GMSYL	H2TNG9
EGFR	L838V	VHRDV	B5X366
EGFR	T854S	SDFG	H2V4N3
EGFR	S720Y	YGAFG	W5KCQ4
EGFR	F723S	GASGT	H2UX23
EGFR	E746V	AIKV	I3JGQ6
EGFR	L838V	HRDV	F1R6Z0
EGFR	E746V	AIKV	H2U8N5
EGFR	I740V	VPVA	W5KX29
EGFR	L838V	HRDV	H2VBN4
EGFR	L838V	HRDV	H2U7R6
EGFR	T854I	IDFG	W5M0W3
EGFR	T854S	SDFG	E7FA06
EGFR	K716R	RVLGSGAFG	I3K085
EGFR	L838V	HRDV	H2V8X9
EGFR	T854S	SDFGL	V9KBW6
EGFR	T854S	SDFG	H2V4N7
EGFR	H850Y	YVKI	H2L3Z7
EGFR	E746V	AIKV	H2TCP2
EGFR	T854I	KIIDF	H3BY15
EGFR	T854I	IDFG	F1QC75
EGFR	T854S	SDFGL	I0IVW1
EGFR	L838V	HRDV	H2UA40
EGFR	F723S	GASGT	H3CXF8
EGFR	I744V	IPVAV	I3K5F9
EGFR	L838V	HRDV	H2TR76
EGFR	N826S	IAKGMS	E7F2L2
EGFR	L798F	FLDY	G3NT97
EGFR	T854I	IDFG	Q5SPF0
EGFR	E746V	VAIKV	W5MCZ0
EGFR	T854S	SDFGL	H2SQL6
EGFR	K716R	RVLG	W5M868
EGFR	T854S	KISDF	G3NPC6
EGFR	K846E	LAARNVLVE	G3NVW0
EGFR	K860I	DFGLAI	I3JQR1
EGFR	E746V	AIKV	H2S8S3
EGFR	I744M	MKEL	W5L6B8
EGFR	K846E	LAARNVLVE	W5ML83
EGFR	L838V	HRDV	G3PRB4
EGFR	T847K	NVLVKK	M3ZKK9
EGFR	T854S	SDFGL	H3CV56
EGFR	L838V	HRDV	W5MFR2
EGFR	T854S	SDFGL	H2T6G0
EGFR	I744V	IPVAV	H2RKF1
EGFR	L838V	HRDV	H2THF7
EGFR	K846E	LAARNVLVE	H2VE40
EGFR	T854S	SDFGL	E7FAC6
EGFR	H850Y	YVKI	M3ZW91
EGFR	E746V	VLREATSPK	H2TZ03
EGFR	G863S	DFGLAKLLS	W5N0P5
EGFR	T854I	IDFGLA	I3JEI9
EGFR	A722T	GSGT	Q1RLZ2
EGFR	T854S	SDFGL	O73875
EGFR	T854S	KISDF	W5MNH5
EGFR	T854S	SDFGL	I3JUY0
EGFR	L838V	HRDV	X1WEU9
EGFR	L844V	RNVV	Q4RNR9
EGFR	T854I	IDFGL	E9QIS3
EGFR	T854S	SDFG	I3J4S8
EGFR	T854I	IDFGL	H2M1C5
EGFR	T854S	SDFGL	H3C8L1
EGFR	T909S	ELMS	H2RWC4
EGFR	T854S	SDFG	H2V4N0
EGFR	L838V	HRDV	V9LHQ3
EGFR	T854I	IDFG	W5LM90
EGFR	T854I	IDFG	F1R2E1
EGFR	E746V	AIKV	F1R778
EGFR	E746V	VAIKV	W5LS37
EGFR	T854S	SDFGL	M4A3C8
EGFR	T854I	IDFG	F1QZ72
EGFR	G779C	RLLC	H3DH64
EGFR	L861V	DFGLAKV	W5LQJ1
EGFR	T854S	SDFG	H3DBH7
EGFR	T854S	SDFGL	H3A109
EGFR	L844V	RNVV	H3A2S3
EGFR	K846E	LAARNVLVE	C0SPC5
EGFR	L838V	HRDV	I3JDT0
EGFR	T854S	KISDF	H2V9H6
EGFR	A722T	GSGT	B8A6H0
EGFR	A743V	VIKE	M4ABE4
EGFR	E746V	VAIKV	G3NV78
EGFR	L838V	HRDV	G3PA38
EGFR	E746V	AIKV	I3KMD1
EGFR	T854I	IDFG	Q4RWZ5
EGFR	T854S	SDFGL	S4RD38
EGFR	L838V	HRDV	A9JRF0
EGFR	E746V	AIKV	H2ST27
EGFR	T854I	IDFG	S4R7X8
EGFR	P937L	RLPQPL	Q9PVI2
EGFR	T854S	SDFGL	H2VD28
EGFR	T854S	SDFGL	M3ZMJ6
EGFR	L838V	HRDV	H2UV02
EGFR	T854S	SDFGL	I3K3N4
EGFR	L838V	HRDV	W5L2E6
EGFR	N826S	GMSYL	M3ZS15
EGFR	T854S	SDFGL	H2SIM6
EGFR	T854S	KISDF	W5L728
EGFR	T854I	KIIDF	H3DPN8
EGFR	H850R	RVKI	Q4T1R9
EGFR	T854S	SDFG	F1QZR2
EGFR	I744V	PVAV	A0JMM7
EGFR	L838V	HRDV	W5NIY2
EGFR	E746V	VKIPVAIKV	V9K829
EGFR	T854I	IDFGLAK	W5N2N1
EGFR	R776S	SLLGICL	H2V3S8
EGFR	T854I	IDFGLA	I3K9U0
EGFR	E746V	VAIKV	Q4SGZ5
EGFR	L838V	HRDV	W5MME9
EGFR	L838V	VAARNVL	G3Q1P6
EGFR	T854S	SDFGL	S4RQP0
EGFR	T854S	KISDF	W5M4W8
EGFR	L838V	HRDV	M4AQM9
EGFR	T854S	SDFGL	H3AYV3
EGFR	T854S	SDFGL	Q4TFI7
EGFR	L838V	HRDV	G3PZ53
EGFR	I744V	PVAV	H2LNQ4
EGFR	G779C	RLLC	M4ALB5
EGFR	I744V	PVAV	H2MUQ3
EGFR	T854S	SDFGL	I3JZ30
EGFR	T854S	SDFGL	H3DBA0
EGFR	T854I	IDFG	F1QV45
EGFR	T854S	SDFG	H2T911
EGFR	I740T	TPVA	E7F1M5
EGFR	T854S	SDFGL	H2T6F8
EGFR	K860I	DFGLAI	M4AN59
EGFR	I740T	TPVAIK	S4RR31
EGFR	T854S	SDFGL	W5MQ37
EGFR	T854S	SDFGL	H2VD26
EGFR	K846E	LAARNVLVE	H2LLN7
EGFR	T854S	SDFGL	W5M460
EGFR	G779C	RLLC	H2U213
EGFR	T854S	KISDF	H2UK60
EGFR	L838V	HRDV	M3XGL2
EGFR	L838V	LVHRDV	S4RTW9
EGFR	T854S	SDFGL	H2STV7
EGFR	S720T	LGTGA	H2MP50
EGFR	T854S	SDFGL	H2SZ95
EGFR	T854S	SDFGL	H2RVH2
EGFR	T854I	IDFGLA	Q4S969
EGFR	E746V	VAIKV	S4RRT0
EGFR	T854S	SDFGL	W5MWW8
EGFR	E746V	VLREATSPK	H2TZ02
EGFR	V802I	LLDYI	Q1LUA6
EGFR	A722T	GSGT	W5N1U5
EGFR	T909S	ELMS	Q4SDH1
EGFR	T854S	KISDF	T2L2I0
EGFR	E746V	AIKV	H2ST26
EGFR	T854I	IDFG	F1R1V7
EGFR	K860I	DFGLAI	G3NEN6
EGFR	T854S	SDFGL	W5KRW1
EGFR	L838V	HRDV	V9KR81
EGFR	T854S	SDFGL	X1WEF9
EGFR	K716R	RVLG	H3CCF1
EGFR	T854I	IDFG	I3ISY2
EGFR	K846R	RTPQHVKIT	S4RD75
EGFR	E746V	VKIPVAIKV	M4AQ22
EGFR	L838V	HRDV	E7FES4
EGFR	T854S	SDFGL	W5K149
EGFR	E746V	VAIKV	W5KNZ9
EGFR	T854S	SDFGL	H2MRL1
EGFR	N826S	GMSYL	W5N1A3
EGFR	E746V	AIKV	V9KPM5
EGFR	T854S	SDFGL	H2U8F2
EGFR	L838V	HRDV	Q4SLY0
EGFR	T854S	SDFGL	G3PBP5
EGFR	N826S	GMSYL	H2LAL6
EGFR	T854S	KISDF	W5MWQ1
EGFR	T854I	IDFGLAK	G3PP26
EGFR	T854I	IDFGLA	M4AMD1
EGFR	A722T	LGSGT	I3J458
EGFR	T854S	KISDF	S4RA47
EGFR	T854S	SDFGL	H2STV8
EGFR	T854S	SDFGL	H2STH3
EGFR	T847A	AARNVLVKA	S4RKR3
EGFR	T854S	SDFGL	H2T6G1
EGFR	T854I	IDFG	S4RFA9
EGFR	L838V	HRDV	F1QED4
EGFR	T854S	SDFG	H2T907
EGFR	T854S	SDFGL	G3PAB9
EGFR	T854S	SDFG	H2TIP9
EGFR	E746V	AIKV	A2BG87
EGFR	T854S	SDFGL	E6ZFK0
EGFR	K860I	DFGLAI	H2VEG2
EGFR	L838V	VHRDV	H2UMI3
EGFR	T854S	SDFGL	Q4SRF4
EGFR	L838V	HRDV	G3PGT3
EGFR	S720T	LGTGA	X1WGN0
EGFR	T854I	IDFGLA	G3N508
EGFR	K846R	NVLVR	I3K3K2
EGFR	L838V	LVHRDV	W5M6B7
EGFR	H850Y	YVKI	F6NV75
EGFR	T909S	ELMS	W5KWA0
EGFR	T854S	SDFG	I3KVI2
EGFR	L844V	RNVV	S4RKJ3
EGFR	L838V	HRDV	Q4V947
EGFR	T909S	ELMS	Q4SRI2
EGFR	E746V	AIKV	I3KFP9
EGFR	V802I	PFGCLLDYI	W5L9B9
EGFR	E746V	VAIKV	Q4S0A3
EGFR	T854S	SDFGL	M3ZGJ8
EGFR	S720Y	YGAFG	H3CER7
EGFR	N826S	SYLE	V9K9P6
EGFR	L838V	HRDV	H2L9Y8
EGFR	H850R	RVKI	M3ZLD9
EGFR	T854S	SDFGL	H2LEN5
EGFR	T854I	IDFG	H2STS2
EGFR	L907M	TVWEM	B3DH46
EGFR	L838V	HRDV	G3Q6L1
EGFR	L838V	HRDV	I3KNR8
EGFR	L838V	HRDV	F1QV57
EGFR	T854I	IDFGLA	G3NBR1
EGFR	T854S	SDFG	G3NT06
EGFR	V851A	AKITDFGL	E7F6U6
EGFR	T854S	SDFGL	A0JMN4
EGFR	L838V	HRDV	H9GXX6
EGFR	A743V	VIKE	W5KUG9
EGFR	K846E	VLVE	O57612
EGFR	T854S	SDFG	H2SAG2
EGFR	L838V	HRDV	G3PMH6
EGFR	E746V	AIKV	H2LCH9
EGFR	T854I	IDFG	V9K7N2
EGFR	T854I	IDFGLA	W5LF42
EGFR	T854I	IDFG	X1WBH1
EGFR	E746V	AIKV	E9QCW9
EGFR	L838V	HRDV	B0S5E5
EGFR	F723S	GASGT	H2V1B2
EGFR	T854S	SDFGL	H2SZ99
EGFR	T854I	IDFGLA	E6ZHF7
EGFR	I744V	IPVAV	H2LKF7
EGFR	T854S	SDFGL	Q4S771
EGFR	T854S	SDFGL	H2LJE2
EGFR	T854S	SDFGL	H2SAF7
EGFR	D800N	GCLLN	I3K0K2
EGFR	F723S	GASGT	H2SHM9
EGFR	T854I	IDFGLA	G3PNS7
EGFR	T854S	SDFGL	M4AIY3
EGFR	F723S	GASGT	H3DJS8
EGFR	L838V	HRDV	I3ISE6
EGFR	H850Y	YVKI	I3KP79
EGFR	A722T	GSGT	H2U8N6
EGFR	L838V	HRDV	G3PDJ1
EGFR	A722T	GSGT	G3PDK3
EGFR	T854S	SDFG	H3CET3
EGFR	T854I	IDFG	X1WD75
EGFR	E746V	VAIKV	W5LAV3
EGFR	L838V	HRDV	H2L6T7
EGFR	T854I	KIIDF	I3IXC9
EGFR	L838V	VAARNVL	Q9I8N6
EGFR	V769M	MASM	H2UKD2
EGFR	L838V	HRDV	H2S326
EGFR	T854S	KISDF	V9KJG4
EGFR	L838V	HRDV	F8W636
EGFR	T854S	SDFGL	H2LRI3
EGFR	T854S	SDFGL	H2MLG6
EGFR	E746V	AIKV	W5NC50
EGFR	R776S	SLLGI	H2TKN9
EGFR	T909S	ELMS	H2RWC7
EGFR	K860I	DFGLAI	H2S5X5
EGFR	T854S	SDFG	V9KLA5
EGFR	L838V	HRDV	H2RPZ3
EGFR	R776S	SLLGI	H2UFL6
EGFR	L838V	HRDV	V9KDJ0
EGFR	F723S	SGTVY	G3QBW0
EGFR	F723S	GASGT	M4AA46
EGFR	I744V	EKVKIPVAV	Q4RQT4
EGFR	L838V	RDVAA	M3ZW11
EGFR	L838V	HRDV	H2UV03
EGFR	T854S	SDFGL	H2T192
EGFR	T854I	IDFG	F1Q5J0
EGFR	R776S	SLLGI	H2LEJ3
EGFR	E746V	VLREATSPK	G3PYZ7
EGFR	L907M	TVWEM	F1QP50
EGFR	T854S	SDFGL	F1QSD6
EGFR	L838V	HRDV	H9GXY2
EGFR	T854S	SDFGL	H2SLC7
EGFR	T854S	SDFGL	H2VD29
EGFR	T854S	SDFGL	H2STG8
EGFR	T854I	IDFG	X1WHI4
EGFR	T854I	IDFG	H3BEQ6
EGFR	T854I	IDFG	I3IZX7
EGFR	E746V	VKIPVAIKV	H2TZ05
EGFR	E746V	AIKV	Q6DBX4
EGFR	T854S	SDFGL	G5ELX3
EGFR	E746V	VAIKV	H3D8Z9
EGFR	H850R	RVKI	H2L7P4
EGFR	E746V	VLREATSPK	Q9YH40
EGFR	T854S	KISDF	E7FEW8
EGFR	L838V	VAARNVL	Q4RZA3
EGFR	T854S	SDFGL	H3AFV9
EGFR	L838V	VAARNVL	H3D9P8
EGFR	L838V	VHRDV	H3BFZ8
EGFR	T854I	IDFG	W5K3C7
EGFR	T854S	SDFG	W5NI37
EGFR	T854I	IDFG	H2RTG2
EGFR	T854I	IDFGLAK	W5KMX2
EGFR	L838V	HRDV	Q4RVH9
EGFR	D800N	GCLLN	A9ULT3
EGFR	R748I	KELI	V9L809
EGFR	R748I	KELI	M4AA33
EGFR	T854I	IDFGLA	W5N5S6
EGFR	L838V	HRDV	S4RHM4
EGFR	T854S	SDFG	H3CC38
EGFR	L838V	HRDV	H2L6T9
EGFR	T854S	SDFGL	V9KSZ9
EGFR	S720Y	YGAFG	A9ZMG5
EGFR	S720T	LGTGA	A1L290
EGFR	L838V	HRDV	X1WE03
EGFR	L838V	HRDV	B0S5E6
EGFR	V769M	MASM	H2UKC6
EGFR	T854S	SDFGL	M4AD04
EGFR	S720T	TGAFGTVYK	W5MAN3
EGFR	L838V	VHRDV	H2V0W2
EGFR	T854I	IDFG	W5L018
EGFR	N826S	GMSYL	W5KWF6
EGFR	T854S	SDFGL	H2UT42
EGFR	L838V	HRDV	M3ZK87
EGFR	L838V	HRDV	I3JQ79
EGFR	T909S	ELMS	G3Q6E5
EGFR	A722T	GSGT	W5LGT2
EGFR	T854I	IDFGLA	W5KTW5
EGFR	I740V	VPVAIK	H3AUH1
EGFR	T854S	KISDF	H3A7L1
EGFR	T854S	SDFGL	W5M6I4
EGFR	L838V	HRDV	F6P5Q1
EGFR	E746V	AIKV	H2UXT5
EGFR	T854I	IDFGLAK	G3NY60
EGFR	K860I	DFGLAI	H2UBM0
EGFR	T854S	SDFGL	S4RIU9
EGFR	L838V	HRDV	M3ZRU2
EGFR	L838V	VAARNVL	H3CQ92
EGFR	I744M	MKEL	H2UDQ7
EGFR	T854I	IDFG	X1WDL9
EGFR	A743V	VIKE	Q4RKT6
EGFR	G779C	RLLC	H2U211
EGFR	T854I	IDFG	I3ITN2
EGFR	E746V	VAIKV	M4A1X2
EGFR	L838V	HRDV	B0S7F6
EGFR	T854S	SDFGL	W5MIR6
EGFR	L838V	HRDV	H2UJM7
EGFR	T854S	KISDF	G3P3B9
EGFR	H850R	RVKI	Q4TGU3
EGFR	L838V	HRDV	I3JGW0
EGFR	T854I	IDFG	F1R1V3
EGFR	T854S	SDFGL	F1QEJ3
EGFR	L838V	VAARNVL	H2SUJ9
EGFR	T854S	SDFG	H2M0R7
EGFR	T854S	SDFGL	H2VD27
EGFR	T854S	SDFGL	E7F533
EGFR	T854I	IDFGLA	E7FDK2
EGFR	H850Y	YVKI	H2RUV3
EGFR	R776S	SLLGI	G3PE97
EGFR	I744M	MKEL	Q4RSY8
EGFR	T854S	SDFGL	H2LG31
EGFR	T854S	SDFGL	H2SLC5
EGFR	L838V	HRDV	W5K659
EGFR	K875R	RVPIKWMA	M4A0Z1
EGFR	H850Y	YVKI	W5KFD9
EGFR	L838V	HRDV	V9L739
EGFR	T854I	IDFGLA	H2UP22
EGFR	L838V	HRDV	H2RME6
EGFR	P934S	SQPP	H3AG27
EGFR	T854S	KISDF	I3K491
EGFR	T854S	SDFGL	Q288P3
EGFR	R748I	KELI	H2USU1
EGFR	E746V	AIKV	Q5EAR9
EGFR	R748I	KELI	W5MA28
EGFR	I740T	TPVAIK	V9KDF7
EGFR	T854S	SDFG	H2MER3
EGFR	T854S	SDFGL	H3CNS0
EGFR	T854I	IDFG	F1R6L7
EGFR	F723S	GASGT	W5MEC3
EGFR	T854S	SDFGL	Q4RXD3
EGFR	L838V	HRDV	H2UV04
EGFR	L838V	HRDV	S4RJQ5
EGFR	T854S	SDFGL	M3ZUH5
EGFR	E746V	VKIPVAIKV	Q7SZF7
EGFR	T854I	IDFGLA	G3PZ15
EGFR	T854S	SDFGL	G3NNY0
EGFR	T854S	SDFGL	I3JVN6
EGFR	I744V	PVAV	G3NJC4
EGFR	T854I	IDFGL	H2SD97
EGFR	T854S	SDFG	I3JLM2
EGFR	L838V	HRDV	Q4S8I5
EGFR	R776S	SLLGICL	H2V3S5
EGFR	H850R	RVKI	Q6W5B1
EGFR	T854I	IDFGLA	H2SXX6
EGFR	R776S	SLLGI	H2TKP0
EGFR	L838V	HRDV	H3DNV1
EGFR	L838V	HRDV	X1WCY7
EGFR	T854I	IDFG	F1QMM2
EGFR	N826S	IAKGMS	E6ZGM8
EGFR	T854I	IDFGLAK	H2V2R7
EGFR	A722T	GSGT	W5K6R3
EGFR	E746V	AIKV	M4AGA5
EGFR	E746V	AIKV	W5KFW7
EGFR	A722T	LGSGT	G3PP09
EGFR	D956N	NSRPKF	H2V5E2
EGFR	L838V	VAARNVL	I3K5N3
EGFR	T854S	SDFG	H2T902
EGFR	T854S	KISDF	H2U115
EGFR	L838V	HRDV	V9LIN5
EGFR	T854S	SDFG	W5MUG5
EGFR	T854S	SDFG	Q4T9C6
EGFR	T854I	IDFG	Q4TDC2
EGFR	T909S	ELMS	Q5FBD1
EGFR	S720Y	YGAFG	H2SCY9
EGFR	K860I	DFGLAI	H2UBM1
EGFR	T854S	KISDF	V9KAW4
EGFR	L838V	HRDV	Q9I959
EGFR	A722T	GSGT	H2TEF9
EGFR	N826S	IAKGMS	W5L8F4
EGFR	E746V	AIKV	H2U2D1
EGFR	T854S	SDFGL	G3PCL1
EGFR	S720Y	YGAFG	I3JSG3
EGFR	S720T	TGAFGTVYK	W5L1C2
EGFR	T854S	SDFG	W5LA46
EGFR	L782N	GICN	H2LWR2
EGFR	T854S	SDFG	I3KBB3
EGFR	L838V	HRDV	G3NMY2
EGFR	T854S	SDFGL	Q4RJK1
EGFR	T854S	SDFG	H3CZG5
EGFR	I740V	VPVAIK	H3AUH0
EGFR	E746V	AIKV	H2UNV9
EGFR	H850Y	YVKI	G3Q6L6
EGFR	T854S	SDFGL	H2TSK2
EGFR	T854S	SDFGL	G3NUF2
EGFR	A722T	LGSGT	W5LNP3
EGFR	T854I	IDFGLA	V9L282
EGFR	T854S	KISDF	G3NJ07
EGFR	T854S	SDFGL	H2UXW4
EGFR	S720T	LGTGA	V9KZY4
EGFR	I744V	PVAV	H2SSY7
EGFR	F723S	SGTVY	Q4RE25
EGFR	L838V	HRDV	X1WCA9
EGFR	T854S	SDFGL	H2MHC1
EGFR	R776S	SLLGI	E6ZFP3
EGFR	L838V	HRDV	H3B2B3
EGFR	T854S	SDFGL	H3AG62
EGFR	T854I	IDFG	X1WEP5
EGFR	T854S	SDFGL	H2TUZ3
EGFR	T854S	SDFG	E7F705
EGFR	V769M	MASM	H3CSB9
EGFR	P934S	GERLS	W5MJA7
EGFR	L838V	HRDV	X1WDX5
EGFR	T854S	SDFGL	H2UXW2
EGFR	R748I	KELI	H3CG15
EGFR	T854S	KISDF	F8W3J0
EGFR	L798F	FLDYV	H3DP71
EGFR	K860I	DFGLAI	G3NEP0
EGFR	T854I	IDFG	I3IS94
EGFR	T854S	SDFGL	H2TZZ5
EGFR	T909S	ELMS	H2RWC5
EGFR	K846E	LAARNVLVE	W5KTH7
EGFR	T854S	SDFGL	F1QB46
EGFR	G779C	RLLC	H2U207
EGFR	T854I	IDFGLA	V9KKP8
EGFR	H850R	RVKI	O93596
EGFR	H850R	RVKI	H2SBF2
EGFR	T854S	SDFGL	W5KG01
EGFR	L838V	HRDV	Q1LY62
EGFR	T854S	SDFGL	G3PLL1
EGFR	T854I	IDFG	X1WDT7
EGFR	N826S	IAKGMS	I3KUI4
EGFR	L798F	FLDY	M3ZF83
EGFR	R776S	SLLGI	H2UFL0
EGFR	V769M	MASM	H2UKD0
EGFR	T854S	SDFG	W5MUH6
EGFR	T854S	KISDF	H2ZS20
EGFR	S720C	CGAFG	H2SRL8
EGFR	L782N	LGICN	H2SAH9
EGFR	T854I	IDFG	F1QM12
EGFR	N826S	CVQIAKGMS	H3C3L1
EGFR	T854I	IDFGLA	H3CSK8
EGFR	T854I	IDFG	V9KSX1
EGFR	I744V	VAVKE	B0V237
EGFR	T854S	SDFGL	B8JKB8
EGFR	T854S	KISDF	H2UK59
EGFR	S720T	TGAFG	I3JH46
EGFR	E746V	AIKV	S4RZ24
EGFR	A743V	VIKE	S4RQ96
EGFR	T854S	KISDF	H2V0W3
EGFR	I744M	PVAM	W5M7H7
EGFR	T854S	SDFGL	H2SLC6
EGFR	T854S	SDFGL	F6P3V1
EGFR	E746V	AIKV	H2L9D7
EGFR	T854S	SDFGL	W5LL54
EGFR	T854S	SDFGL	Q4RS96
EGFR	L838V	VAARNVL	W5MZ16
EGFR	F723S	GASGT	H2V1B7
EGFR	L838V	HRDV	M4ABG6
EGFR	T854S	SDFG	M3ZCR7
EGFR	T909S	ELMS	H2TXG7
EGFR	L798F	FLDYV	H3DP72
EGFR	T854I	KIIDF	H2TW15
EGFR	L838V	HRDV	D6RRB7
EGFR	K860I	DFGLAI	H3CPT3
EGFR	T854S	SDFGL	M4AEK3
EGFR	T854I	IDFGLA	W5KFR3
EGFR	T854S	KISDF	H3A267
EGFR	H850R	RVKI	C0SPC6
EGFR	F723S	GASGT	Q6DG42
EGFR	T854I	IDFG	H2RVQ6
EGFR	T854I	IDFG	F1Q8R7
EGFR	T854S	KISDF	S4RYW8
EGFR	T854I	IDFG	F1Q787
EGFR	T854S	SDFGL	H2U8G0
EGFR	L838V	HRDV	E9QIM1
EGFR	H850R	RVKI	H2V1W4
EGFR	L838V	HRDV	X1WHQ6
EGFR	P937L	LICTIDVYM	G3NVW5
EGFR	T854S	SDFG	Q5ZEW1
EGFR	T854S	SDFG	H3BGE6
EGFR	T854S	SDFGL	F1RCR4
EGFR	L838V	VHRDV	H2UMI4
EGFR	E746V	AIKV	W5MLD4
EGFR	T854S	SDFGL	Q4RXA0
EGFR	L838V	VHRDV	M4AV74
EGFR	T854I	IDFGLAK	G3Q7M6
EGFR	V769M	MASM	H2T9G4
EGFR	K860I	DFGLAI	H3A675
EGFR	E746V	VAIKV	H3CN08
EGFR	T854I	IDFG	F1RDA8
EGFR	L838V	HRDV	H9GY93
EGFR	N826S	GMSYL	M3ZEJ9
EGFR	V845M	NVLM	H2SKE7
EGFR	T854S	SDFGL	H2RQL9
EGFR	L838V	HRDV	V9L0T1
EGFR	T854S	KISDF	H3CV78
EGFR	T854S	SDFG	G3PG48
EGFR	E746V	AIKV	H2M819
EGFR	H850Y	YVKI	I3JMW7
EGFR	T854S	SDFGL	W5LPQ2
EGFR	L838V	HRDV	G3P8W8
EGFR	L838V	VHRDV	M3ZYR0
EGFR	T854S	SDFGL	H2MMA8
EGFR	D800N	GCLLN	W5N266
EGFR	K846E	LAARNVLVE	H3ADK6
EGFR	G779C	RLLC	H2U209
EGFR	T854I	IDFGLAK	W5LAT2
EGFR	T854S	SDFGL	M4AQP4
EGFR	T854I	IDFG	Q4STF0
EGFR	I744M	MKEL	V9KKP5
EGFR	L838V	HRDV	H2SGW5
EGFR	T854S	SDFGLA	S4RSG8
EGFR	L838V	HRDV	Q4RGW8
EGFR	T854I	IDFGLAK	B2GSL2
EGFR	L838V	VHRDV	I3KTN1
EGFR	T854S	SDFGL	H2TQ97
EGFR	T854S	SDFGLAK	V9KCU6
EGFR	T854S	SDFGL	W5K1X7
EGFR	T854S	SDFGL	W5KNP3
EGFR	E746V	VLREATSPK	H2MTN5
EGFR	T854I	IDFG	G3NBZ4
EGFR	H850R	RVKI	W5L559
EGFR	T854I	IDFGLAK	V9KTK4
EGFR	T854I	IDFGL	Q4RK91
EGFR	T854S	SDFGL	W5MQ51
EGFR	T854S	KISDF	H2SSQ4
EGFR	T854S	SDFG	G3Q3J0
EGFR	R832L	LLVH	H2SAJ8
EGFR	T854S	KISDF	H2MI14
EGFR	T854I	IDFGLA	A8C984
EGFR	H850R	RVKI	M4AS18
EGFR	L838V	VHRDV	I3KTN0
EGFR	E746V	VAIKV	H2T7E6
EGFR	K860I	GLAI	Q4SP51
EGFR	K846E	LAARNVLVE	O12990
EGFR	T854I	IDFG	X1WGN4
EGFR	L838V	VAARNVL	H2S2Q1
EGFR	T854I	IDFG	W5KSH1
EGFR	E746V	AIKV	V9KPD2
EGFR	T854S	SDFGL	H2RQM1
EGFR	T854S	SDFGL	H2TQ98
EGFR	T854I	IDFGLA	H3D2B2
EGFR	I744V	EKVKIPVAV	H2T9G3
EGFR	K716R	RVLGSGAFG	H2LEU2
EGFR	T854S	SDFGL	G3PGV8
EGFR	I744V	PVAV	E9QE29
EGFR	T854S	SDFGL	H3D000
EGFR	L782N	LGICN	H3A4C8
EGFR	T854S	SDFG	H2L7P3
EGFR	I744V	IPVAV	I3K5G0
EGFR	T854S	SDFGL	W5KCJ4
EGFR	T854S	SDFGL	H2RVG5
EGFR	K860I	DFGLAI	H2VEF9
EGFR	T854S	SDFGL	G3PLK8
EGFR	L838V	HRDV	F1QQG5
EGFR	E746V	VKIPVAIKV	I3KL56
EGFR	K860I	DFGLAI	W5LD31
EGFR	L844V	RNVV	Q90ZY8
EGFR	L838V	HRDV	H3D7Z8
EGFR	L838V	HRDV	M3ZJM6
EGFR	L838V	HRDV	F1QDH9
EGFR	R748K	KELK	Q4T9J5
EGFR	T854S	SDFG	H3CVL5
EGFR	L838V	HRDV	B8A6G8
EGFR	L838V	HRDV	H2RUZ3
EGFR	E746V	AIKV	Q4RTM6
EGFR	A722T	GSGT	V9L1X0
EGFR	E746V	VLREATSPK	W5KZ47
EGFR	E746V	AIKV	H2TTM1
EGFR	H850R	RVKI	H2ZXG2
EGFR	T854S	KISDF	H3DP73
EGFR	T909S	ELMS	G3NHM5
EGFR	L844V	RNVV	V9KFP0
EGFR	E746V	VAIKV	H2V5T8
EGFR	T854S	SDFGLA	Q8JHU3
EGFR	H850R	RVKI	H2M169
EGFR	T854S	KISDF	H2UK62
EGFR	S720T	LGTGA	B1H1J7
EGFR	T854S	KISDF	H2MC11
EGFR	F723S	SGTVY	I3IWC6
EGFR	L838V	HRDV	H3B7E7
EGFR	T854S	SDFG	I3KM33
EGFR	T854S	SDFG	H3B303
EGFR	K846E	LAARNVLVE	W5MIP2
EGFR	L838V	HRDV	F1QKI5
EGFR	K846E	LAARNVLVE	W5MIN0
EGFR	F723S	GASGT	G3PAN1
EGFR	T854I	IDFG	H2MV79
EGFR	T854S	SDFGL	H3CM09
EGFR	K860I	DFGLAI	H2LGX5
EGFR	T854S	SDFG	H2SDT7
EGFR	V769M	MASM	H2UKC9
EGFR	T854S	SDFG	W5KTM6
EGFR	L838V	HRDV	Q4S6S5
EGFR	T854S	SDFG	F1QIM7
EGFR	T854S	SDFGL	H2RKJ7
EGFR	T854S	SDFGL	G3NSI1
EGFR	A722T	GSGT	G3Q6L0
EGFR	L838V	VAARNVL	H2S2Q4
EGFR	I740T	TPVAIK	W5NK23
EGFR	H850Y	YVKI	W5LGU3
EGFR	T854S	SDFG	H3ACH2
EGFR	H850R	RVKI	I3KQV3
EGFR	E746V	AIKV	H2S8R9
EGFR	L838V	VHRDV	H2V0W5
EGFR	T854S	SDFGL	F1QX96
EGFR	T854S	SDFGL	H3B223
EGFR	E746V	AIKV	W5NC48
EGFR	S720C	CGAFG	H2SRM0
EGFR	R776S	SLLGI	H2MH21
EGFR	L838V	HRDV	F1R8Q9
EGFR	T854I	IDFGLA	A8C986
EGFR	T854I	KIIDF	H3BWE8
EGFR	A722T	GSGT	Q7ZUA2
EGFR	T854S	SDFG	H2U729
EGFR	L838V	HRDV	I3JEX7
EGFR	L838V	HRDV	V9K875
EGFR	T854S	KISDF	F1QBS0
EGFR	I744M	MKEL	I3K6U7
EGFR	D800N	GCLLN	V9KGV5
EGFR	T854S	SDFGL	H3AGH9
EGFR	F723S	SGTVY	H2MAC7
EGFR	L838V	HRDV	F1QPE5
EGFR	L838V	HRDV	H2ZT47
EGFR	T854S	SDFGL	S4RYJ1
EGFR	R748I	KELI	H3BAB2
EGFR	R748K	KEAT	M3ZRU1
EGFR	I744V	VKIPVAV	G3NTE9
EGFR	K860I	DFGLAI	W5LBL5
EGFR	T854S	KISDF	W5NK77
EGFR	T854I	IDFGL	H2ZSA6
EGFR	T854I	IDFGLA	G3NBQ9
EGFR	K846E	LAARNVLVE	Q09178
EGFR	E746V	VAIKV	H2MSM5
EGFR	L838V	HRDV	F1QCK3
EGFR	H850N	NVKI	W5N4Q2
EGFR	T854I	IDFGLAK	B5X3Z8
EGFR	L838V	HRDV	H2V8Y1
EGFR	S720T	TGAFGTVYK	W5MAQ2
EGFR	E746V	AIKV	H3D806
EGFR	T854S	SDFG	H3AD29
EGFR	R776S	SLLGI	H2TKP1
EGFR	D800N	GCLLN	M3XKN6
EGFR	L838V	HRDV	W5LF78
EGFR	T854I	IDFG	F1RBV1
EGFR	L838V	VHRDV	Q4RNM0
EGFR	E746V	VKIPVAIKV	W5JY52
EGFR	T854S	SDFGL	H3DG72
EGFR	T909S	ELMS	Q5M7Y2
EGFR	T854S	SDFGL	H3B5H3
EGFR	F723S	GASGT	Q8AW67
EGFR	E746V	AIKV	I3K4Q0
EGFR	L838V	HRDV	V9KT29
EGFR	T854S	SDFGL	H2V3G2
EGFR	T854S	SDFGL	S4RPX4
EGFR	L838V	HRDV	H2RMF0
EGFR	L844V	RNVV	B0S4Y7
EGFR	T854I	IDFG	K4FXU1
EGFR	L838V	HRDV	H2RME7
EGFR	K716R	RVLG	G3NVF9
EGFR	T854S	SDFGL	H2T6F9
EGFR	T854S	SDFGL	G3QBV0
EGFR	T909S	ELMS	Q75W79
EGFR	T909S	ELMS	H3BWM6
EGFR	L838V	HRDV	H2T862
EGFR	T854S	KISDF	M4AHW7
EGFR	L838V	HRDV	X1WGE8
EGFR	H850R	RVKI	H3ABD2
EGFR	L838V	HRDV	H2V9F3
EGFR	T854I	IDFGLAK	Q6P109
EGFR	L838V	HRDV	H3AJV6
EGFR	T854I	IDFG	B0S8J3
EGFR	L782N	GICN	M3ZQQ5
EGFR	H850Y	YVKI	H9GXZ3
EGFR	T854S	KISDF	E6ZJE1
EGFR	K846E	LAARNVLVE	I3IZB2
EGFR	T854S	KISDF	I3JC72
EGFR	T854I	KIIDF	H2S884
EGFR	T854S	SDFGL	G3NXV3
EGFR	K860I	DFGLAI	H2LGX1
EGFR	L782N	LGICN	H2SAH8
EGFR	T854S	SDFGL	H2TY09
EGFR	T854S	KISDF	H2MTN6
EGFR	S720Y	YGAFG	B3IWJ8
EGFR	K716R	KETEFKKIR	Q4S1Y7
EGFR	T854I	IDFG	E7F040
EGFR	T854S	SDFGL	M3ZYZ8
EGFR	L838V	HRDV	H3D9P9
EGFR	T854I	IDFGLA	I3KH39
EGFR	T854S	KISDF	W5K6T4
EGFR	T854S	SDFG	H2T903
EGFR	T854S	SDFGL	H2M0S9
EGFR	F723S	SGTVY	M4A4I1
EGFR	T854S	SDFG	M4AWL3
EGFR	T854I	KIIDF	F1R3X9
EGFR	E746V	VAIKV	H2V5U1
EGFR	S720Y	YGAFG	V9LBD1
EGFR	L844V	RNVV	H2SDA2
EGFR	I744V	PVAV	S4RSY5
EGFR	D800N	GCLLN	G3Q3W4
EGFR	N826S	GMSYL	M4A106
EGFR	E746V	VKIPVAIKV	W5N4T1
EGFR	H773Y	YVCRLLGIC	H3C5X0
EGFR	N826S	GMSYL	H2SJ10
EGFR	L838V	HRDV	Q4REF2
EGFR	T854I	IDFG	V9KF14
EGFR	S720Y	YGAFG	E7F1L8
EGFR	L844V	RNVV	H2V7M1
EGFR	H850Y	YVKI	H3AFJ3
EGFR	T854I	IDFGLA	V9K8J6
EGFR	N826S	CVQIAKGMS	H2SCZ9
EGFR	L838V	HRDV	H3APX9
EGFR	T909S	ELMS	H2TXG5
EGFR	N826S	IAKGMS	H2SF41
EGFR	T854S	SDFG	H2L7P8
EGFR	R776S	SLLGI	W5MY80
EGFR	T854S	SDFGL	M4ANY8
EGFR	T854I	IDFG	V9KLE7
EGFR	T854S	SDFGL	H2U8F4
EGFR	L838V	HRDV	H3AXL0
EGFR	I740T	TPVA	H2SSY6
EGFR	E746V	AIKV	H3CMG1
EGFR	T854S	SDFGLA	W5LB94
EGFR	T854S	SDFGL	Q5VSJ4
EGFR	F723S	GASGT	H2V1B3
EGFR	N826S	GMSYL	M4AXG1
EGFR	L907M	TVWEM	Q5G254
EGFR	L838V	HRDV	F1QG41
EGFR	T854I	IDFG	I3JRE0
EGFR	F723S	GASGT	H2UIJ8
EGFR	V769M	MASM	J7GVC9
EGFR	T854I	IDFGLA	A8WGC7
EGFR	A722T	GSGT	H2TEG5
EGFR	T854S	KISDF	G3NG57
EGFR	K860I	DFGLAI	H2LK68
EGFR	T854I	IDFGLA	F1QAR7
EGFR	L838V	HRDV	F1QWF5
EGFR	K860I	DFGLAI	H2S5X9
EGFR	L838V	HRDV	F1QAS6
EGFR	T854S	SDFGLA	H2SRJ1
EGFR	T854I	IDFG	F1QB23
EGFR	T854S	SDFGL	H3BZ26
EGFR	T854S	SDFG	H2TIQ1
EGFR	D956N	NSRPKF	H3A766
EGFR	L838V	HRDV	I3JBA5
EGFR	S720Y	YGAFG	Q4T9D7
EGFR	L838V	HRDV	F1R057
EGFR	T854I	IDFG	S4RQ86
EGFR	T854I	KIIDF	W5KSA6
EGFR	T854S	SDFGL	K4FUW0
EGFR	L838V	HRDV	A0A0H2UJW3
EGFR	T854S	SDFG	H2UTA4
EGFR	T854I	IDFG	F1QIM3
EGFR	L838V	VAARNVL	M3XGP0
EGFR	T854S	SDFG	I3KRH3
EGFR	V769M	MASM	I3K6T0
EGFR	H850Y	YVKI	H2MK88
EGFR	E746V	AIKV	H2TTM0
EGFR	T854I	IDFGLA	Q4T8J4
EGFR	T854I	IDFG	V9KQG3
EGFR	T854I	IDFG	A5WV59
EGFR	K846E	RNVLVE	V9K8B1
EGFR	T854I	IDFG	H2ZVE8
EGFR	I744M	MKEL	H3CG16
EGFR	L838V	VHRDV	D7F473
EGFR	T854I	IDFG	M4AKY2
EGFR	R776S	SLLG	W5KIA4
EGFR	E746V	AIKV	M4AXE5
EGFR	T854S	KISDF	H2TIX6
EGFR	T854I	IDFG	Q1MT58
EGFR	T854S	SDFGL	Q4T7X3
EGFR	K860I	DFGLAI	H2UVZ0
EGFR	F723S	GASGT	Q4V9B9
EGFR	T854S	SDFGL	M3ZPD4
EGFR	K860I	DFGLAI	S4RU19
EGFR	S720C	CGAFG	H2SRL7
EGFR	E746V	AIKV	H2LV81
EGFR	T854S	SDFG	V9L2G7
EGFR	T854S	SDFGL	E6ZG99
EGFR	T854S	SDFGL	X1WFW6
EGFR	T854I	IDFG	F1QKI3
EGFR	L838V	HRDV	H3D439
EGFR	R832L	LLVH	H2SAJ5
EGFR	K860I	DFGLAI	H2T2F5
EGFR	T854S	SDFGL	E7FEQ2
EGFR	E746V	AIKV	G3NN09
EGFR	H850R	RVKI	I3J7Z7
EGFR	T909S	ELMS	F1QBH1
EGFR	T854I	IDFG	H0WFD5
EGFR	K860I	DFGLAI	Q4SQM1
EGFR	T854S	KISDF	H3B612
EGFR	L838V	HRDV	X1WGD5
EGFR	L838V	HRDV	G3PPT9
EGFR	T854I	IDFGLAK	I3JG56
EGFR	T854S	SDFG	H2MRJ1
EGFR	N826S	GMSYL	E7EXX1
EGFR	T854I	IDFG	F1QD44
EGFR	S720Y	YGAFG	Q6Q382
EGFR	G779C	RLLC	H2U206
EGFR	T854S	SDFGL	G3PLK4
EGFR	T854S	SDFG	H2U723
EGFR	T854S	SDFGL	W5LYS3
EGFR	L838V	VAARNVL	R4IZG6
EGFR	T854S	SDFG	G3P260
EGFR	A722T	LGSGT	H2S9K0
EGFR	E746V	VAIKV	H3AT80
EGFR	K846E	LAARNVLVE	D7R9X7
EGFR	N826S	IAKGMS	H3D5X6
EGFR	F723S	GASGT	V9KIY1
EGFR	T854S	SDFGL	G3PRQ8
EGFR	E746V	AIKV	H2LCH6
EGFR	T854I	IDFGL	I3JAL0
EGFR	T854I	IDFGLAK	Q8JGT0
EGFR	E746V	PVAIKV	F1QM71
EGFR	T854S	SDFG	G3PGU8
EGFR	V802I	LLDYI	W5KJJ3
EGFR	T854I	IDFG	E9QFF7
EGFR	E746V	AIKV	H2S8S0
EGFR	T854I	IDFGLAK	V9KMH2
EGFR	L838V	LVHRDV	V9LHY0
EGFR	L838V	HRDV	W5MLZ8
EGFR	T854S	SDFGL	I3KI88
EGFR	T854I	IDFG	H3AAB4
EGFR	T854I	IDFGLA	W5ME90
EGFR	L838V	HRDV	F1QZJ4
EGFR	T854I	IDFGLA	H3A429
EGFR	T854S	SDFG	W5KL63
EGFR	T854S	SDFGL	V9K9J4
EGFR	T909S	ELMS	Q1LYG2
EGFR	K860I	DFGLAI	Q4V9P8
EGFR	K860I	DFGLAI	V9KMB1
EGFR	S720Y	YGAFG	H2MJQ6
EGFR	N826S	GMSYL	H3DPH8
EGFR	D800N	GCLLN	H3A0Q8
EGFR	R776S	SLLGICL	M4AJ64
EGFR	L838V	VAARNVL	H2MBW3
EGFR	T854I	IDFGLA	W5KXT1
EGFR	T854I	IDFG	H9GX66
EGFR	R776S	SLLGI	H2TKN7
EGFR	E746V	AIKV	I3K2U0
EGFR	T854I	KIIDF	G3PBH5
EGFR	T854S	SDFGL	H2SLC9
EGFR	T854I	IDFGLA	W5KV08
EGFR	I744V	PVAV	I3J091
EGFR	N826S	SYLE	V9KB94
EGFR	T854S	SDFGL	H2TIY0
EGFR	T854S	KISDF	H2UK61
EGFR	N826S	GMSYL	G3P5T2
EGFR	R776S	SLLGICL	H2V3S7
EGFR	T854I	IDFG	V9LCZ8
EGFR	T854I	IDFGLAK	H2N285
EGFR	T909S	ELMS	S4RK65
EGFR	F723S	GASGT	H2UIJ7
EGFR	H850Y	YVKI	V9KE53
EGFR	T854I	IDFGLA	H2LVM6
EGFR	I744V	PVAV	G3Q6Z4
EGFR	R776S	SLLGI	E6ZG70
EGFR	L838V	VAARNVL	V9KHQ3
EGFR	T854S	SDFGL	G3PP34
EGFR	T854S	KISDF	W5KIB7
EGFR	L838V	HRDV	F1R977
EGFR	L838V	HRDV	F1Q8L3
EGFR	T854S	SDFGL	H2LZ44
EGFR	T854S	SDFGL	H2LYJ6
EGFR	L838V	HRDV	G3PXH0
EGFR	T854I	IDFG	G3Q5G4
EGFR	L838V	HRDV	H3CSS4
EGFR	T854S	SDFGL	H2TIX5
EGFR	T854S	KISDF	G3NUA0
EGFR	R776S	SLLGICL	F1QLR7
EGFR	T847A	RNVLVKA	H2SS91
EGFR	T854S	SDFG	Q6GMI1
EGFR	T854S	SDFGL	G3Q628
EGFR	T854S	KISDF	I3JE74
EGFR	T854I	IDFGLA	W5KY73
EGFR	T854S	KISDF	E7FH13
EGFR	D800N	GCLLN	W5N273
EGFR	L838V	HRDV	H2UJM6
EGFR	T854S	SDFGL	W5N0J8
EGFR	T854S	SDFGL	H3ARG1
EGFR	H850Y	YVKI	H2S714
EGFR	T854S	SDFGL	W5K095
EGFR	T854S	SDFGL	H2SYD2
EGFR	T854S	SDFGL	W5LQZ2
EGFR	T854I	IDFGLA	M4AM75
EGFR	T854S	SDFGL	H2MR04
EGFR	T854I	IDFGLA	V9KRC3
EGFR	T854S	SDFGL	Q4RV12
EGFR	L838V	HRDV	W5NAY3
EGFR	K716R	RVLGSGAFG	Q9DE49
EGFR	T854S	SDFGL	M4AB88
EGFR	E746V	VAIKV	H2V5T6
EGFR	N826S	CVQIAKGMS	H3DNM0
EGFR	L838V	VHRDV	H2UTA2
EGFR	L838V	HRDV	F1QQH7
EGFR	T854S	SDFG	H2V4N1
EGFR	T854I	KIIDF	H2S882
EGFR	R776S	SLLGIC	S4RWV5
EGFR	T854S	SDFGL	M4AWN7
EGFR	T854S	SDFGL	G3NUC4
EGFR	T854I	IDFG	F1QDK5
EGFR	I744V	PVAV	M3ZLA1
EGFR	T854I	IDFG	H2MSG7
EGFR	F723S	SGTVY	H3CN31
EGFR	T909S	ELMS	Q75Y03
EGFR	T854S	SDFGL	I3JVN7
EGFR	E746V	VLREATSPK	Q6VQA3
EGFR	L838V	HRDV	S4RCL3
EGFR	T854S	SDFGL	E7F2W4
EGFR	T854S	SDFG	M4A1M4
EGFR	T854S	KISDF	H2TIX4
EGFR	I744V	PVAV	W5KBW3
EGFR	T854S	SDFGLA	H3B977
EGFR	L838V	VHRDV	H2UMI1
EGFR	T854I	IDFGL	M3ZSQ2
EGFR	E746V	AIKV	Q4RY56
EGFR	R776S	SLLGI	H2LEJ2
EGFR	E746V	VAIKV	H3DHL3
EGFR	L844V	RNVV	X1WGP1
EGFR	L838V	HRDV	Q4RMG5
EGFR	T854S	SDFGL	I3J962
EGFR	T854S	SDFG	H3ACZ8
EGFR	T854I	IDFG	H0WEV3
EGFR	T854S	SDFGL	I3JUP3
EGFR	N826S	GMSYL	H3BYQ0
EGFR	E746V	AIKV	H2U2C9
EGFR	L838V	HRDV	W5LLU9
EGFR	T854S	SDFGL	H2SPA2
EGFR	T854I	IDFGL	I3JAL1
EGFR	E746V	VAIKV	S4RRT6
EGFR	T854S	SDFGL	H2RVH1
EGFR	L838V	HRDV	G3NMY7
EGFR	T854S	SDFGL	H2U8F5
EGFR	L838V	HRDV	F1QKR4
EGFR	T854I	IDFGL	I3KNX8
EGFR	E746V	AIKV	H3C817
EGFR	T854S	SDFGL	H2U8F1
EGFR	L838V	HRDV	F1R964
EGFR	T854S	SDFGL	W5MWV7
EGFR	T854S	SDFG	H3D5M0
EGFR	R776S	SLLGICL	H2MZM4
EGFR	L838V	VAARNVL	H3B2Z5
EGFR	L798F	FLDY	I3JJG9
EGFR	A722T	GSGT	W5KWM1
EGFR	E746V	VAIKV	H3B625
EGFR	R776S	SLLGI	H2UFL2
EGFR	T854S	SDFGL	M4A9R0
EGFR	A743V	VIKEL	E7FB16
EGFR	H850R	RVKI	F1QWX8
EGFR	I744M	MKEL	H3BAB3
EGFR	E746V	AIKV	M3ZNV5
EGFR	T854I	IDFGLA	W5MEA4
EGFR	E746V	AIKV	M4A3V2
EGFR	T854S	SDFGL	G3PF30
EGFR	T854I	IDFG	F1QPH7
EGFR	S720Y	LGYGA	W5N5B1
EGFR	T854I	IDFGLAK	M3ZMK6
EGFR	T854I	IDFGL	H3DKC9
EGFR	E746V	AIKV	H2S8R8
EGFR	T854S	SDFGL	Q4S8A6
EGFR	H773Y	YVCRLLGIC	H2SD03
EGFR	T854S	SDFG	H2U726
EGFR	L838V	HRDV	A5PLJ7
EGFR	L838V	HRDV	V9KTR9
EGFR	T854S	KISDF	W5L5D6
EGFR	T854S	SDFGL	W5LIL1
EGFR	T854S	KISDF	H2SSQ6
EGFR	F723S	GASGT	V9KCD6
EGFR	T854S	SDFGL	H3CG88
EGFR	A743V	VIKE	H2UH03
EGFR	T847A	RNVLVKA	H2SS93
EGFR	T854S	KISDF	H2SSQ5
EGFR	T854S	SDFGL	G3NKP8
EGFR	T854I	IDFG	W5LHH3
EGFR	E746V	AIKV	H2U8N7
EGFR	T854I	IDFGLAK	G3NL14
EGFR	T854I	IDFGLA	I3KDW3
EGFR	A743V	VIKE	V9KAJ4
EGFR	T854S	SDFG	H3AGI5
EGFR	T854S	KISDF	H2SSQ3
EGFR	L838V	RDVAA	F8W425
EGFR	N826S	GMSYL	Q4TEC1
EGFR	T854S	SDFGL	W5MNI7
EGFR	D800N	GCLLN	H3AAE7
EGFR	L838V	HRDV	H2V8Y4
EGFR	L838V	HRDV	Q8UW89
EGFR	E746V	AIKV	H3CWS3
EGFR	T854S	SDFG	B3DGG8
EGFR	T854I	IDFG	H2MUM3
EGFR	T854S	SDFGL	G3P984
EGFR	L838V	HRDV	H2VBN3
EGFR	N826S	AKGMS	H2SF42
EGFR	T854I	IDFGLA	M3ZZ74
EGFR	N826S	IAKGMS	W5L8F5
EGFR	L838V	HRDV	F1RB18
EGFR	A722T	LGSGT	I3J457
EGFR	T854S	SDFGL	O73878
EGFR	L838V	HRDV	H3DIP5
EGFR	L838V	HRDV	F1QPL2
EGFR	T854S	SDFGL	G3N540
EGFR	T854S	SDFG	Q4SI07
EGFR	E746V	AIKV	H2UXT2
EGFR	T854I	IDFG	F1Q9Q4
EGFR	T854I	IDFG	Q9YHZ5
EGFR	T854I	IDFGLA	W5L5U0
EGFR	T854I	IDFGLAK	V9KPB5
EGFR	T854S	SDFGLA	H3CT38
EGFR	K716R	RVLGSGAFG	H2LEU4
EGFR	T854S	SDFG	W5LNQ2
EGFR	T854S	SDFGL	H2MNL0
EGFR	T854I	IDFGLAK	I3KUH3
EGFR	T854S	SDFGL	H2MIE3
EGFR	L782N	LGICN	H2SAI1
EGFR	T909S	ELMS	G3NHM3
EGFR	T854S	SDFGL	Q4RRM5
EGFR	T854S	SDFG	H2L7P5
EGFR	T854S	SDFGL	Q4RDZ6
EGFR	H850Y	YVKI	G3PSZ2
EGFR	T854S	SDFGL	H2SYD4
EGFR	H850R	RVKI	V9KBV7
EGFR	N826S	GMSYL	H2SJ13
EGFR	T854S	SDFGL	Q9YH35
EGFR	T854I	IDFGL	W5N566
EGFR	E746V	VLREATSPK	I3JSB5
EGFR	L838V	VAARNVL	D2KYD0
EGFR	T854I	IDFGLAK	W5N3C6
EGFR	N826S	GMSYL	H2SJ11
EGFR	T854S	KISDF	H2RQU0
EGFR	E746V	VAIKV	W5NHD8
EGFR	T854S	SDFGL	H2SYD1
EGFR	A722T	GSGT	S4RWR1
EGFR	T854I	IDFG	F1RD44
EGFR	T854I	KIIDF	H3CS22
EGFR	K716R	RVLG	H3B0D5
EGFR	L838V	HRDV	I3JQH6
EGFR	T854S	SDFGLA	H2SRI9
EGFR	T854S	SDFGL	H2STG5
EGFR	T854I	IDFGL	H2LKY2
EGFR	T854I	IDFGLA	H3B5B4
EGFR	L838V	HRDV	G3NNA8
EGFR	L844V	RNVV	V9KP83
EGFR	N826S	CVQIAKGMS	H2SD00
EGFR	H850Y	YVKI	M3ZPV2
EGFR	K716R	RVLG	W5K3C4
EGFR	L838V	HRDV	F1QWX9
EGFR	V769M	MASM	H2MMV9
EGFR	I744V	VAVKE	Q9PTN6
EGFR	T854S	KISDF	H2VAN6
EGFR	T854S	SDFGL	H3CQV0
EGFR	T854I	IDFGLAK	W5N171
EGFR	E746V	VAIKV	E7F9Z2
EGFR	T854S	SDFG	H2U728
EGFR	L838V	HRDV	I3ISV2
EGFR	T854S	SDFGL	I3JZE8
EGFR	T854S	SDFG	I3KM34
EGFR	T854S	SDFGL	H2SLC0
EGFR	T854S	SDFGL	H2SYD0
EGFR	E746V	AIKV	H2TCP3
EGFR	T854S	SDFGL	H2T6G3
EGFR	T854I	IDFG	Q1MTG6
EGFR	E746V	AIKV	H2S8S5
EGFR	L838V	HRDV	G3PH51
EGFR	K860I	DFGLAI	Q4RA92
EGFR	K846E	NVLVE	H2VE43
EGFR	L838V	HRDV	H2VBN2
EGFR	T854I	IDFG	X1WFN6
EGFR	T854S	SDFGL	W5LDR5
EGFR	K716R	RVLGSGAFG	M4A2Y8
EGFR	T854S	SDFGL	W5KB50
EGFR	T854S	SDFGL	Q4SWL0
EGFR	T854I	KIIDF	I3IXC8
EGFR	T854I	IDFGL	G3PUG4
EGFR	T854S	SDFG	M3XIG9
EGFR	A743V	VIKE	V9KAT2
EGFR	R776S	SLLGI	H2UFK9
EGFR	T854I	IDFGLA	W5KDF0
EGFR	H850Y	YVKI	H2LJF4
EGFR	T854S	SDFGL	H2N014
EGFR	T854I	IDFGLAK	G3NP65
EGFR	T854S	SDFGL	W5N003
EGFR	L838V	HRDV	H2MBQ7
EGFR	T854I	IDFGLAK	H3D908
EGFR	L838V	HRDV	Q98SU3
EGFR	S720T	LGTGA	K4G7L4
EGFR	L838V	HRDV	A5WWB4
EGFR	T854S	KISDF	Q6NYW1
EGFR	H850N	NVKI	I3KRU3
EGFR	E746V	VAIKV	I3IXJ5
EGFR	H850R	RVKI	W5MVJ9
EGFR	E746V	AIKV	H2S8S7
EGFR	T854I	IDFG	W5NGK0
EGFR	A743V	VIKE	E7F2H7
EGFR	T854I	IDFG	H3DCV0
EGFR	K716R	RVLG	E9QG10
EGFR	N826S	GMSYL	O73791
EGFR	T854S	SDFG	F1QDC2
EGFR	T854S	SDFGL	H2V9H7
EGFR	L838V	HRDV	H2V1U6
EGFR	T854I	IDFG	A2BIB3
EGFR	L838V	HRDV	E9QDA7
EGFR	R776S	SLLGI	Q4RXB0
EGFR	N826S	CVQIAKGMS	B6VPZ8
EGFR	I744V	IPVAV	H2LKF9
EGFR	T854I	IDFG	H2RMI0
EGFR	T854I	IDFGLA	X1WFV2
EGFR	L838V	HRDV	H2U7R7
EGFR	T854S	SDFGL	W5NDM4
EGFR	E746V	AIKV	H2U8N1
EGFR	A722T	GSGT	I3IXY4
EGFR	L838V	HRDV	H2UX77
EGFR	R776S	SLLGI	G3P8P8
EGFR	T854S	SDFGL	H2RVH3
EGFR	T854I	IDFG	E9QHI3
EGFR	V802I	LLDYI	W5LXJ4
EGFR	T854S	SDFGL	W5JXZ9
EGFR	E746V	VAIKV	I3JMZ6
EGFR	T854S	KISDF	I3JH40
EGFR	T854S	HVKIS	H3CQR3
EGFR	K860I	DFGLAI	H2T2F8
EGFR	T854I	IDFGLAK	W5KZ82
EGFR	F723S	GASGT	V9KWP6
EGFR	T854S	SDFGL	H3DF41
EGFR	N826S	IAKGMS	Q4S4C7
EGFR	E746V	VKIPVAIKV	Q4RWY4
EGFR	T854S	KISDF	Q4SS18
EGFR	S720T	LGTGA	Q803M9
EGFR	A722T	GSGT	B8A6G9
EGFR	R776S	SLLG	W5NIH0
EGFR	T854S	KISDF	M4AQV1
EGFR	T854I	IDFGL	W5KLC3
EGFR	E746V	VAIKV	H3CXS7
EGFR	T854S	SDFGL	H2MMY2
EGFR	T854I	IDFG	U3JAT7
EGFR	E746V	AIKV	Q4T3A7
EGFR	T854I	IDFG	H2SZX5
EGFR	H850Y	YVKI	Q4RZS3
EGFR	T854S	SDFGL	O13147
EGFR	T854S	SDFGL	O42362
EGFR	S720T	LGTGA	M4AQW5
EGFR	T854S	SDFG	H2TM27
EGFR	T854I	KIIDF	H2TW19
EGFR	H850Y	YVKI	V9KB83
EGFR	T854S	SDFGL	H2U8F8
EGFR	T854I	IDFG	F1QER0
EGFR	R776S	SLLGI	M3ZIY6
EGFR	L838V	HRDV	H2TR73
EGFR	L838V	HRDV	I3JSH6
EGFR	E746V	AIKV	H2MC05
EGFR	S720Y	YGAFG	M4A8Z0
EGFR	R776S	SLLGI	H2TKN5
EGFR	T909S	ELMS	M3ZRV2
EGFR	I740V	VPVA	G3Q1Y2
EGFR	H850R	RVKI	M3ZMT4
EGFR	H850Y	YVKI	E9QCG5
EGFR	T854S	SDFGL	W5N8F3
EGFR	T854S	SDFGL	G3NTG8
EGFR	E746V	AIKV	E7F7S9
EGFR	T854I	IDFGLAK	H3AJL5
EGFR	H850Y	YVKI	H2S713
EGFR	L838V	VHRDV	W5M0C9
[truncated: 44,966 more rows]
